# Supplementary material for: Fluazinam
Source: Acta Crystallogr Sect E Struct Rep Online. 2013 Aug 23;69(Pt 9):o1467. doi: 10.1107/S1600536813023210 (PMC3884378; doi:10.1107/S1600536813023210)
Supplement: Supplementary file 1 [file e-69-o1467-sup1.cif]

##############################################################################
#                                                                            #
# This CIF contains the data in a paper accepted for publication in          #
# Acta Crystallographica Section E. It conforms to the requirements of       #
# Notes for Authors for Acta Crystallographica Section E, and has been       #
# peer reviewed under the auspices of the IUCr Commission on Journals.       #
#                                                                            #
# Full details of the Crystallographic Information File format               #
# are given in the paper "The Crystallographic Information File (CIF):       #
# a New Standard Archive File for Crystallography" by S. R. Hall, F. H.      #
# Allen and I. D. Brown [Acta Cryst. (1991), A47, 655-685].                  #
#                                                                            #
# The current version of the core CIF dictionary is obtainable from          #
# ftp://ftp.iucr.org/pub/cif_core.dic.                                       #
#                                                                            #
# Software is freely available for graphical display of the structure(s)     #
# in this CIF. For information consult the CIF software page                 #
# http://www.iucr.org/resources/cif/software.                                #
#                                                                            #
# This file may be used for bona fide research purposes within the           #
# scientific community so long as proper attribution is given to the journal # 
# article from which it was obtained.                                        #
#                                                                            #
##############################################################################
data_global
_audit_creation_method     'form.cif (version 2.0)'
_journal_data_validation_number     ?
_journal_date_recd_electronic     2013-07-27
_journal_date_accepted     2013-08-19
_journal_name_full     'Acta Crystallographica, Section E'
_journal_year     2013
_journal_volume     69
_journal_issue      9
_journal_page_first     o1467
_journal_page_last     o1467
_journal_paper_category     QO
_journal_paper_doi     10.1107/S1600536813023210
_journal_coeditor_code     KJ2230
loop_
    _publ_contact_author_name
    _publ_contact_author_address
    _publ_contact_author_email
    'Tae Ho Kim'
;
Department of Chemistry
Gyeongsang National University
Jinju 660-701
Republic of Korea
;
 thkim@gnu.ac.kr
    'Kim, Jineun'
;
Department of Chemistry and Research Institute of Natural Sciences,
Gyeongsang National University,
Jinju 660-701
Republic of Korea
;
 jekim@gnu.ac.kr
_publ_contact_author_fax     '+82-55-772-2789'
_publ_contact_author_phone     '+82-55-772-2789'
_publ_section_title
;
Fluazinam
;
loop_
    _publ_author_name
    _publ_author_address
    'Jeon, Youngeun'
;
Department of Chemistry and Research Institute of Natural Sciences,
Gyeongsang National University,
Jinju 660-701
Republic of Korea
;
    'Kim, Jineun'
;
Department of Chemistry and Research Institute of Natural Sciences,
Gyeongsang National University,
Jinju 660-701
Republic of Korea
;
    'Lee, Sangjin'
;
Department of Chemistry and Research Institute of Natural Sciences,
Gyeongsang National University,
Jinju 660-701
Republic of Korea
;
    'Kim, Tae Ho'
;
Department of Chemistry and Research Institute of Natural Sciences,
Gyeongsang National University,
Jinju 660-701
Republic of Korea
;
data_I
_audit_creation_method     SHELXTL
_chemical_name_systematic
;\
3-Chloro-<i>N</i>-[3-chloro-5-(trifluoromethyl)pyridin-2-yl]-2,6-dinitro-\
4-(trifluoromethyl)aniline
;
_chemical_name_common     Fluazinam
_chemical_formula_moiety     'C13 H4 Cl2 F6 N4 O4'
_chemical_formula_sum     'C13 H4 Cl2 F6 N4 O4'
_chemical_formula_iupac     'C13 H4 Cl2 F6 N4 O4'
_chemical_formula_weight     465.10
_chemical_melting_point     ?
_symmetry_cell_setting     triclinic
_symmetry_space_group_name_H-M     'P -1'
_symmetry_space_group_name_Hall     '-P 1'
loop_
    _symmetry_equiv_pos_as_xyz
    'x, y, z'
    '-x, -y, -z'
_cell_length_a     8.95460(10)
_cell_length_b     9.07240(10)
_cell_length_c     10.6818(2)
_cell_angle_alpha     79.5560(10)
_cell_angle_beta     75.4200(10)
_cell_angle_gamma     83.4510(10)
_cell_volume     823.79(2)
_cell_formula_units_Z     2
_cell_measurement_reflns_used     8261
_cell_measurement_theta_min     2.36
_cell_measurement_theta_max     28.34
_cell_measurement_temperature     173(2)
_exptl_crystal_description     Block
_exptl_crystal_colour     yellow
_exptl_crystal_size_max     0.30
_exptl_crystal_size_mid     0.18
_exptl_crystal_size_min     0.15
_exptl_crystal_density_diffrn     1.875
_exptl_crystal_density_meas     ?
_exptl_crystal_density_method     'not measured'
_exptl_crystal_F_000     460
_exptl_absorpt_coefficient_mu     0.492
_exptl_absorpt_correction_type     multi-scan
_exptl_absorpt_process_details     '(SADABS; Bruker, 2006)'
_exptl_absorpt_correction_T_min     0.8665
_exptl_absorpt_correction_T_max     0.9299
_exptl_special_details     ?
_diffrn_ambient_temperature     173(2)
_diffrn_radiation_type     MoK\a
_diffrn_radiation_wavelength     0.71073
_diffrn_radiation_source     'fine-focus sealed tube'
_diffrn_radiation_monochromator     graphite
_diffrn_measurement_device_type     'Bruker APEXII CCD detector'
_diffrn_measurement_method     '\f and \w scans'
_diffrn_detector_area_resol_mean     ?
_diffrn_reflns_number     15193
_diffrn_reflns_av_R_equivalents     0.0218
_diffrn_reflns_av_sigmaI/netI     0.0192
_diffrn_reflns_theta_min     2.00
_diffrn_reflns_theta_max     28.42
_diffrn_reflns_theta_full     28.42
_diffrn_measured_fraction_theta_max     0.993
_diffrn_measured_fraction_theta_full     0.993
_diffrn_reflns_limit_h_min     -11
_diffrn_reflns_limit_h_max     11
_diffrn_reflns_limit_k_min     -12
_diffrn_reflns_limit_k_max     10
_diffrn_reflns_limit_l_min     -14
_diffrn_reflns_limit_l_max     14
_refine_special_details
;
Refinement of <i>F</i>^2^ against ALL reflections. The weighted <i>R</i>-factor
<i>wR</i> and goodness of fit <i>S</i> are based on <i>F</i>^2^, conventional
<i>R</i>-factors <i>R</i> are based on <i>F</i>, with <i>F</i> set to zero for
negative <i>F</i>^2^. The threshold expression of <i>F</i>^2^ >
\s(<i>F</i>^2^) is used only for calculating <i>R</i>-factors(gt) <i>etc</i>.
and is not relevant to the choice of reflections for refinement.
<i>R</i>-factors based on <i>F</i>^2^ are statistically about twice as large
as those based on <i>F</i>, and <i>R</i>- factors based on ALL data will be
even larger.
;
_reflns_number_total     4096
_reflns_number_gt     3662
_reflns_threshold_expression     I>2\s(I)
_refine_ls_structure_factor_coef     Fsqd
_refine_ls_matrix_type     full
_refine_ls_R_factor_all     0.0364
_refine_ls_R_factor_gt     0.0323
_refine_ls_wR_factor_gt     0.0815
_refine_ls_wR_factor_ref     0.0845
_refine_ls_goodness_of_fit_ref     1.036
_refine_ls_restrained_S_all     1.036
_refine_ls_number_reflns     4096
_refine_ls_number_parameters     262
_refine_ls_number_restraints     0
_refine_ls_hydrogen_treatment     constr
_refine_ls_weighting_scheme     calc
_refine_ls_weighting_details
         'calc w=1/[\s^2^(Fo^2^)+(0.0402P)^2^+0.3959P] where P=(Fo^2^+2Fc^2^)/3'
_atom_sites_solution_hydrogens     geom
_atom_sites_solution_primary     direct
_atom_sites_solution_secondary     difmap
_refine_ls_shift/su_max     0.000
_refine_ls_shift/su_mean     0.000
_refine_diff_density_max     0.472
_refine_diff_density_min     -0.448
_refine_ls_extinction_method     none
_refine_ls_extinction_coef     ?
loop_
    _atom_type_symbol
    _atom_type_description
    _atom_type_scat_dispersion_real
    _atom_type_scat_dispersion_imag
    _atom_type_scat_source
    'C' 'C' 0.0033 0.0016
                         'International Tables Vol C Tables 4.2.6.8 and 6.1.1.4'
    'H' 'H' 0.0000 0.0000
                         'International Tables Vol C Tables 4.2.6.8 and 6.1.1.4'
    'N' 'N' 0.0061 0.0033
                         'International Tables Vol C Tables 4.2.6.8 and 6.1.1.4'
    'O' 'O' 0.0106 0.0060
                         'International Tables Vol C Tables 4.2.6.8 and 6.1.1.4'
    'F' 'F' 0.0171 0.0103
                         'International Tables Vol C Tables 4.2.6.8 and 6.1.1.4'
    'Cl' 'Cl' 0.1484 0.1585
                         'International Tables Vol C Tables 4.2.6.8 and 6.1.1.4'
_computing_data_collection     'APEX2 (Bruker, 2006)'
_computing_cell_refinement     'SAINT (Bruker, 2006)'
_computing_data_reduction     'SAINT (Bruker, 2006)'
_computing_structure_solution     'SHELXS97 (Sheldrick, 2008)'
_computing_structure_refinement     'SHELXL97 (Sheldrick, 2008)'
_computing_molecular_graphics
                     'SHELXTL (Sheldrick, 2008) and DIAMOND (Brandenburg, 1998)'
_computing_publication_material     'SHELXTL (Sheldrick, 2008)'
loop_
    _atom_site_type_symbol
    _atom_site_label
    _atom_site_fract_x
    _atom_site_fract_y
    _atom_site_fract_z
    _atom_site_U_iso_or_equiv
    _atom_site_adp_type
    _atom_site_calc_flag
    _atom_site_refinement_flags
    _atom_site_occupancy
    _atom_site_symmetry_multiplicity
    _atom_site_disorder_assembly
    _atom_site_disorder_group
    Cl Cl1 0.83432(5) 0.72367(4) 0.34806(4) 0.03069(10) Uani d . 1 1 . .
    Cl Cl2 0.43809(5) 0.32745(5) 0.99480(4) 0.03760(11) Uani d . 1 1 . .
    F F1 1.06852(11) 0.34123(11) 0.15585(9) 0.0342(2) Uani d . 1 1 . .
    F F2 0.90981(11) 0.53398(12) 0.12664(9) 0.0369(2) Uani d . 1 1 . .
    F F3 1.11164(11) 0.55470(11) 0.19484(10) 0.0357(2) Uani d . 1 1 . .
    F F4 0.25749(13) -0.25110(12) 0.84106(12) 0.0484(3) Uani d . 1 1 . .
    F F5 0.07528(12) -0.07681(13) 0.86228(14) 0.0542(3) Uani d . 1 1 . .
    F F6 0.17049(16) -0.17401(14) 1.02625(11) 0.0572(3) Uani d . 1 1 . .
    N N1 0.63148(15) 0.61200(13) 0.60382(12) 0.0257(3) Uani d . 1 1 . .
    N N2 0.82927(13) 0.07922(13) 0.58834(12) 0.0239(2) Uani d . 1 1 . .
    N N3 0.62868(14) 0.31709(14) 0.72658(11) 0.0234(2) Uani d . 1 1 . .
    H H3 0.6329 0.3764 0.7821 0.028 Uiso calc R 1 1 . .
    N N4 0.52522(14) 0.10739(14) 0.69279(12) 0.0240(2) Uani d . 1 1 . .
    O O1 0.51649(16) 0.65800(18) 0.56501(17) 0.0595(4) Uani d . 1 1 . .
    O O2 0.6693(2) 0.65407(19) 0.68990(16) 0.0653(5) Uani d . 1 1 . .
    O O3 0.83309(13) -0.01445(12) 0.51781(11) 0.0321(2) Uani d . 1 1 . .
    O O4 0.84483(13) 0.05111(13) 0.70083(11) 0.0321(2) Uani d . 1 1 . .
    C C1 1.00024(17) 0.46373(17) 0.20469(14) 0.0257(3) Uani d . 1 1 . .
    C C2 0.90782(15) 0.42479(15) 0.34387(13) 0.0210(3) Uani d . 1 1 . .
    C C3 0.82543(16) 0.53636(15) 0.41309(13) 0.0210(3) Uani d . 1 1 . .
    C C4 0.73336(15) 0.49449(15) 0.53729(13) 0.0209(3) Uani d . 1 1 . .
    C C5 0.72421(15) 0.34551(15) 0.60148(13) 0.0197(3) Uani d . 1 1 . .
    C C6 0.81363(15) 0.23826(15) 0.53006(13) 0.0204(3) Uani d . 1 1 . .
    C C7 0.90021(16) 0.27574(15) 0.40317(13) 0.0215(3) Uani d . 1 1 . .
    H H7 0.9548 0.1987 0.3564 0.026 Uiso calc R 1 1 . .
    C C8 0.52749(15) 0.20410(15) 0.77180(13) 0.0208(3) Uani d . 1 1 . .
    C C9 0.42873(16) 0.19730(16) 0.89770(14) 0.0238(3) Uani d . 1 1 . .
    C C10 0.32506(17) 0.08814(17) 0.94103(14) 0.0267(3) Uani d . 1 1 . .
    H H10 0.2564 0.0818 1.0253 0.032 Uiso calc R 1 1 . .
    C C11 0.32343(17) -0.01298(16) 0.85797(15) 0.0257(3) Uani d . 1 1 . .
    C C12 0.42492(17) 0.00019(16) 0.73578(15) 0.0261(3) Uani d . 1 1 . .
    H H12 0.4234 -0.0698 0.6800 0.031 Uiso calc R 1 1 . .
    C C13 0.20746(19) -0.12907(18) 0.89734(17) 0.0332(3) Uani d . 1 1 . .
loop_
    _atom_site_aniso_label
    _atom_site_aniso_U_11
    _atom_site_aniso_U_22
    _atom_site_aniso_U_33
    _atom_site_aniso_U_12
    _atom_site_aniso_U_13
    _atom_site_aniso_U_23
    Cl1 0.0402(2) 0.01712(16) 0.03235(19) -0.00298(13) -0.00704(15) 0.00063(13)
    Cl2 0.0392(2) 0.0455(2) 0.02904(19) -0.01359(17) 0.00518(15) -0.02051(17)
    F1 0.0373(5) 0.0320(5) 0.0270(4) -0.0033(4) 0.0067(4) -0.0076(4)
    F2 0.0418(5) 0.0452(6) 0.0211(4) 0.0003(4) -0.0090(4) 0.0013(4)
    F3 0.0328(5) 0.0331(5) 0.0372(5) -0.0146(4) -0.0007(4) 0.0018(4)
    F4 0.0441(6) 0.0303(5) 0.0704(8) -0.0134(4) -0.0029(5) -0.0154(5)
    F5 0.0303(5) 0.0468(7) 0.0869(9) -0.0104(5) -0.0176(6) -0.0038(6)
    F6 0.0738(8) 0.0510(7) 0.0409(6) -0.0357(6) 0.0012(6) 0.0069(5)
    N1 0.0302(6) 0.0191(6) 0.0264(6) 0.0011(5) -0.0048(5) -0.0047(5)
    N2 0.0218(6) 0.0194(6) 0.0264(6) -0.0010(4) 0.0003(4) -0.0018(5)
    N3 0.0264(6) 0.0231(6) 0.0203(5) -0.0068(4) 0.0004(4) -0.0074(5)
    N4 0.0246(6) 0.0230(6) 0.0237(6) -0.0033(4) -0.0018(4) -0.0067(5)
    O1 0.0400(7) 0.0658(10) 0.0874(11) 0.0247(7) -0.0296(8) -0.0471(9)
    O2 0.0887(12) 0.0629(10) 0.0628(10) 0.0380(9) -0.0454(9) -0.0464(8)
    O3 0.0366(6) 0.0195(5) 0.0370(6) -0.0018(4) 0.0002(5) -0.0092(4)
    O4 0.0354(6) 0.0287(6) 0.0283(6) 0.0002(4) -0.0075(4) 0.0039(4)
    C1 0.0263(7) 0.0261(7) 0.0224(7) -0.0049(5) -0.0024(5) -0.0013(5)
    C2 0.0211(6) 0.0221(6) 0.0195(6) -0.0036(5) -0.0044(5) -0.0021(5)
    C3 0.0245(6) 0.0168(6) 0.0227(6) -0.0032(5) -0.0081(5) -0.0009(5)
    C4 0.0232(6) 0.0184(6) 0.0223(6) -0.0007(5) -0.0057(5) -0.0064(5)
    C5 0.0199(6) 0.0205(6) 0.0191(6) -0.0034(5) -0.0040(5) -0.0044(5)
    C6 0.0213(6) 0.0175(6) 0.0218(6) -0.0019(5) -0.0042(5) -0.0025(5)
    C7 0.0225(6) 0.0199(6) 0.0218(6) -0.0011(5) -0.0032(5) -0.0052(5)
    C8 0.0205(6) 0.0200(6) 0.0209(6) -0.0011(5) -0.0033(5) -0.0031(5)
    C9 0.0254(7) 0.0250(7) 0.0209(6) -0.0016(5) -0.0027(5) -0.0072(5)
    C10 0.0248(7) 0.0299(8) 0.0220(7) -0.0044(6) 0.0000(5) -0.0020(6)
    C11 0.0246(7) 0.0215(7) 0.0296(7) -0.0035(5) -0.0054(5) -0.0005(6)
    C12 0.0268(7) 0.0219(7) 0.0298(7) -0.0030(5) -0.0046(6) -0.0070(6)
    C13 0.0321(8) 0.0272(8) 0.0377(8) -0.0090(6) -0.0032(6) -0.0014(6)
_geom_special_details
;
All e.s.d.'s (except the e.s.d. in the dihedral angle between two l.s. planes)
are estimated using the full covariance matrix. The cell e.s.d.'s are taken
into account individually in the estimation of e.s.d.'s in distances, angles
and torsion angles; correlations between e.s.d.'s in cell parameters are only
used when they are defined by crystal symmetry. An approximate (isotropic)
treatment of cell e.s.d.'s is used for estimating e.s.d.'s involving l.s.
planes.
;
loop_
    _geom_bond_atom_site_label_1
    _geom_bond_atom_site_label_2
    _geom_bond_site_symmetry_2
    _geom_bond_distance
    _geom_bond_publ_flag
    Cl1 C3 . 1.7180(13) ?
    Cl2 C9 . 1.7283(14) ?
    F1 C1 . 1.3326(17) ?
    F2 C1 . 1.3366(17) ?
    F3 C1 . 1.3382(17) ?
    F4 C13 . 1.334(2) ?
    F5 C13 . 1.340(2) ?
    F6 C13 . 1.330(2) ?
    N1 O2 . 1.1911(18) ?
    N1 O1 . 1.2084(18) ?
    N1 C4 . 1.4834(17) ?
    N2 O4 . 1.2220(16) ?
    N2 O3 . 1.2263(16) ?
    N2 C6 . 1.4701(17) ?
    N3 C8 . 1.3846(17) ?
    N3 C5 . 1.3906(17) ?
    N3 H3 . 0.8800 ?
    N4 C8 . 1.3280(18) ?
    N4 C12 . 1.3391(18) ?
    C1 C2 . 1.5090(19) ?
    C2 C7 . 1.3868(19) ?
    C2 C3 . 1.3936(19) ?
    C3 C4 . 1.3864(19) ?
    C4 C5 . 1.4017(19) ?
    C5 C6 . 1.3978(18) ?
    C6 C7 . 1.3849(18) ?
    C7 H7 . 0.9500 ?
    C8 C9 . 1.4065(19) ?
    C9 C10 . 1.373(2) ?
    C10 C11 . 1.391(2) ?
    C10 H10 . 0.9500 ?
    C11 C12 . 1.384(2) ?
    C11 C13 . 1.495(2) ?
    C12 H12 . 0.9500 ?
loop_
    _geom_angle_atom_site_label_1
    _geom_angle_atom_site_label_2
    _geom_angle_atom_site_label_3
    _geom_angle_site_symmetry_1
    _geom_angle_site_symmetry_3
    _geom_angle
    _geom_angle_publ_flag
    O2 N1 O1 . . 125.30(14) ?
    O2 N1 C4 . . 117.99(13) ?
    O1 N1 C4 . . 116.71(12) ?
    O4 N2 O3 . . 125.24(12) ?
    O4 N2 C6 . . 117.51(12) ?
    O3 N2 C6 . . 117.15(12) ?
    C8 N3 C5 . . 126.00(12) ?
    C8 N3 H3 . . 117.0 ?
    C5 N3 H3 . . 117.0 ?
    C8 N4 C12 . . 118.20(12) ?
    F1 C1 F2 . . 107.50(12) ?
    F1 C1 F3 . . 107.14(12) ?
    F2 C1 F3 . . 106.99(12) ?
    F1 C1 C2 . . 111.51(12) ?
    F2 C1 C2 . . 111.11(12) ?
    F3 C1 C2 . . 112.33(12) ?
    C7 C2 C3 . . 119.09(12) ?
    C7 C2 C1 . . 119.92(12) ?
    C3 C2 C1 . . 120.96(12) ?
    C4 C3 C2 . . 118.91(12) ?
    C4 C3 Cl1 . . 119.39(11) ?
    C2 C3 Cl1 . . 121.70(10) ?
    C3 C4 C5 . . 123.74(12) ?
    C3 C4 N1 . . 118.60(12) ?
    C5 C4 N1 . . 117.56(12) ?
    N3 C5 C6 . . 126.22(12) ?
    N3 C5 C4 . . 118.65(12) ?
    C6 C5 C4 . . 115.13(12) ?
    C7 C6 C5 . . 122.46(12) ?
    C7 C6 N2 . . 115.65(12) ?
    C5 C6 N2 . . 121.78(12) ?
    C6 C7 C2 . . 120.52(13) ?
    C6 C7 H7 . . 119.7 ?
    C2 C7 H7 . . 119.7 ?
    N4 C8 N3 . . 118.35(12) ?
    N4 C8 C9 . . 122.28(13) ?
    N3 C8 C9 . . 119.35(12) ?
    C10 C9 C8 . . 119.38(13) ?
    C10 C9 Cl2 . . 120.99(11) ?
    C8 C9 Cl2 . . 119.63(11) ?
    C9 C10 C11 . . 118.07(13) ?
    C9 C10 H10 . . 121.0 ?
    C11 C10 H10 . . 121.0 ?
    C12 C11 C10 . . 119.23(13) ?
    C12 C11 C13 . . 120.38(14) ?
    C10 C11 C13 . . 120.30(14) ?
    N4 C12 C11 . . 122.83(14) ?
    N4 C12 H12 . . 118.6 ?
    C11 C12 H12 . . 118.6 ?
    F6 C13 F4 . . 107.38(14) ?
    F6 C13 F5 . . 106.72(14) ?
    F4 C13 F5 . . 106.11(14) ?
    F6 C13 C11 . . 112.20(14) ?
    F4 C13 C11 . . 112.41(13) ?
    F5 C13 C11 . . 111.63(13) ?
loop_
    _geom_torsion_atom_site_label_1
    _geom_torsion_atom_site_label_2
    _geom_torsion_atom_site_label_3
    _geom_torsion_atom_site_label_4
    _geom_torsion_site_symmetry_1
    _geom_torsion_site_symmetry_2
    _geom_torsion_site_symmetry_3
    _geom_torsion_site_symmetry_4
    _geom_torsion
    _geom_torsion_publ_flag
    F1 C1 C2 C7 . . . . -1.24(18) ?
    F2 C1 C2 C7 . . . . 118.67(14) ?
    F3 C1 C2 C7 . . . . -121.52(14) ?
    F1 C1 C2 C3 . . . . -179.22(12) ?
    F2 C1 C2 C3 . . . . -59.31(17) ?
    F3 C1 C2 C3 . . . . 60.50(17) ?
    C7 C2 C3 C4 . . . . -2.56(19) ?
    C1 C2 C3 C4 . . . . 175.44(12) ?
    C7 C2 C3 Cl1 . . . . 177.84(10) ?
    C1 C2 C3 Cl1 . . . . -4.16(18) ?
    C2 C3 C4 C5 . . . . 3.7(2) ?
    Cl1 C3 C4 C5 . . . . -176.73(10) ?
    C2 C3 C4 N1 . . . . -172.68(12) ?
    Cl1 C3 C4 N1 . . . . 6.93(17) ?
    O2 N1 C4 C3 . . . . -104.70(18) ?
    O1 N1 C4 C3 . . . . 74.84(19) ?
    O2 N1 C4 C5 . . . . 78.73(19) ?
    O1 N1 C4 C5 . . . . -101.72(17) ?
    C8 N3 C5 C6 . . . . -43.9(2) ?
    C8 N3 C5 C4 . . . . 135.41(14) ?
    C3 C4 C5 N3 . . . . 179.48(12) ?
    N1 C4 C5 N3 . . . . -4.14(18) ?
    C3 C4 C5 C6 . . . . -1.2(2) ?
    N1 C4 C5 C6 . . . . 175.22(12) ?
    N3 C5 C6 C7 . . . . 176.86(13) ?
    C4 C5 C6 C7 . . . . -2.45(19) ?
    N3 C5 C6 N2 . . . . -7.1(2) ?
    C4 C5 C6 N2 . . . . 173.63(12) ?
    O4 N2 C6 C7 . . . . 135.34(13) ?
    O3 N2 C6 C7 . . . . -41.24(17) ?
    O4 N2 C6 C5 . . . . -40.98(18) ?
    O3 N2 C6 C5 . . . . 142.43(13) ?
    C5 C6 C7 C2 . . . . 3.5(2) ?
    N2 C6 C7 C2 . . . . -172.80(12) ?
    C3 C2 C7 C6 . . . . -0.9(2) ?
    C1 C2 C7 C6 . . . . -178.88(12) ?
    C12 N4 C8 N3 . . . . -178.61(13) ?
    C12 N4 C8 C9 . . . . -0.1(2) ?
    C5 N3 C8 N4 . . . . 3.9(2) ?
    C5 N3 C8 C9 . . . . -174.67(13) ?
    N4 C8 C9 C10 . . . . -0.5(2) ?
    N3 C8 C9 C10 . . . . 178.00(13) ?
    N4 C8 C9 Cl2 . . . . -179.84(11) ?
    N3 C8 C9 Cl2 . . . . -1.30(19) ?
    C8 C9 C10 C11 . . . . 0.6(2) ?
    Cl2 C9 C10 C11 . . . . 179.93(11) ?
    C9 C10 C11 C12 . . . . -0.2(2) ?
    C9 C10 C11 C13 . . . . -176.82(14) ?
    C8 N4 C12 C11 . . . . 0.5(2) ?
    C10 C11 C12 N4 . . . . -0.4(2) ?
    C13 C11 C12 N4 . . . . 176.21(14) ?
    C12 C11 C13 F6 . . . . 151.47(15) ?
    C10 C11 C13 F6 . . . . -31.9(2) ?
    C12 C11 C13 F4 . . . . 30.3(2) ?
    C10 C11 C13 F4 . . . . -153.10(14) ?
    C12 C11 C13 F5 . . . . -88.78(18) ?
    C10 C11 C13 F5 . . . . 87.80(19) ?
loop_
    _geom_hbond_atom_site_label_D
    _geom_hbond_atom_site_label_H
    _geom_hbond_atom_site_label_A
    _geom_hbond_site_symmetry_A
    _geom_hbond_distance_DH
    _geom_hbond_distance_HA
    _geom_hbond_distance_DA
    _geom_hbond_angle_DHA
    N3 H3 F3 2_766 0.88 2.52 3.0690(15) 121.2
_iucr_refine_instructions_details
;
TITL I in P-1
CELL 0.71073 8.9546 9.0724 10.6818 79.556 75.420 83.451
ZERR 2.00 0.0001 0.0001 0.0002 0.001 0.001 0.001
LATT 1
SFAC C  H  N  O  F  Cl
UNIT 26  8  8  8  12  4
SIZE 0.150 0.180 0.300
TEMP -100.000
L.S. 4
ACTA
BOND $H
FMAP 2
PLAN 10
CONF
EQIV $1  2-x,1-y,1-z
HTAB N3 F3_$1
WGHT    0.040200    0.395900
FVAR       0.26280
CL1   6    0.834323    0.723668    0.348056    11.00000    0.04022    0.01712 =
         0.03235    0.00063   -0.00704   -0.00298
CL2   6    0.438085    0.327446    0.994796    11.00000    0.03921    0.04549 =
         0.02904   -0.02051    0.00518   -0.01359
F1    5    1.068516    0.341226    0.155850    11.00000    0.03731    0.03195 =
         0.02697   -0.00758    0.00671   -0.00332
F2    5    0.909814    0.533984    0.126636    11.00000    0.04179    0.04522 =
         0.02108    0.00126   -0.00895    0.00027
F3    5    1.111640    0.554703    0.194835    11.00000    0.03280    0.03305 =
         0.03715    0.00176   -0.00073   -0.01456
F4    5    0.257491   -0.251100    0.841061    11.00000    0.04408    0.03029 =
         0.07043   -0.01544   -0.00287   -0.01336
F5    5    0.075278   -0.076808    0.862281    11.00000    0.03026    0.04678 =
         0.08692   -0.00383   -0.01758   -0.01037
F6    5    0.170485   -0.174015    1.026254    11.00000    0.07379    0.05103 =
         0.04089    0.00687    0.00122   -0.03571
N1    3    0.631478    0.612004    0.603824    11.00000    0.03024    0.01915 =
         0.02637   -0.00471   -0.00477    0.00111
N2    3    0.829270    0.079224    0.588343    11.00000    0.02178    0.01936 =
         0.02640   -0.00176    0.00031   -0.00099
N3    3    0.628678    0.317086    0.726575    11.00000    0.02642    0.02308 =
         0.02034   -0.00743    0.00043   -0.00683
AFIX  43
H3    2    0.632927    0.376372    0.782113    11.00000   -1.20000
AFIX   0
N4    3    0.525217    0.107390    0.692788    11.00000    0.02460    0.02298 =
         0.02369   -0.00665   -0.00182   -0.00331
O1    4    0.516495    0.658004    0.565011    11.00000    0.03997    0.06583 =
         0.08744   -0.04706   -0.02963    0.02470
O2    4    0.669256    0.654071    0.689903    11.00000    0.08872    0.06292 =
         0.06283   -0.04636   -0.04538    0.03804
O3    4    0.833085   -0.014453    0.517807    11.00000    0.03665    0.01946 =
         0.03704   -0.00918    0.00016   -0.00179
O4    4    0.844827    0.051113    0.700830    11.00000    0.03535    0.02873 =
         0.02832    0.00394   -0.00750    0.00025
C1    1    1.000242    0.463734    0.204686    11.00000    0.02631    0.02614 =
         0.02242   -0.00125   -0.00237   -0.00490
C2    1    0.907822    0.424786    0.343872    11.00000    0.02107    0.02212 =
         0.01953   -0.00212   -0.00444   -0.00362
C3    1    0.825430    0.536363    0.413095    11.00000    0.02446    0.01681 =
         0.02267   -0.00088   -0.00810   -0.00322
C4    1    0.733357    0.494489    0.537293    11.00000    0.02319    0.01839 =
         0.02233   -0.00635   -0.00567   -0.00074
C5    1    0.724205    0.345506    0.601480    11.00000    0.01994    0.02048 =
         0.01912   -0.00436   -0.00396   -0.00338
C6    1    0.813634    0.238260    0.530060    11.00000    0.02125    0.01750 =
         0.02185   -0.00252   -0.00416   -0.00185
C7    1    0.900210    0.275737    0.403167    11.00000    0.02246    0.01992 =
         0.02180   -0.00523   -0.00323   -0.00113
AFIX  43
H7    2    0.954812    0.198739    0.356375    11.00000   -1.20000
AFIX   0
C8    1    0.527495    0.204098    0.771796    11.00000    0.02048    0.02001 =
         0.02085   -0.00308   -0.00328   -0.00113
C9    1    0.428726    0.197298    0.897702    11.00000    0.02536    0.02495 =
         0.02091   -0.00723   -0.00275   -0.00165
C10   1    0.325061    0.088138    0.941035    11.00000    0.02485    0.02993 =
         0.02197   -0.00202    0.00000   -0.00437
AFIX  43
H10   2    0.256417    0.081847    1.025326    11.00000   -1.20000
AFIX   0
C11   1    0.323430   -0.012978    0.857975    11.00000    0.02462    0.02148 =
         0.02956   -0.00050   -0.00540   -0.00352
C12   1    0.424918    0.000191    0.735779    11.00000    0.02679    0.02191 =
         0.02978   -0.00696   -0.00464   -0.00304
AFIX  43
H12   2    0.423366   -0.069839    0.679985    11.00000   -1.20000
AFIX   0
C13   1    0.207457   -0.129073    0.897336    11.00000    0.03208    0.02716 =
         0.03773   -0.00143   -0.00318   -0.00905
HKLF 4 1 1 0 0 0 1 0 0 0 1
REM  I in P-1
REM R1 =  0.0323 for   3662 Fo > 4sig(Fo)  and  0.0364 for all   4096 data
REM    262 parameters refined using      0 restraints
END
;
