# Supplementary material for: Fluazinam
Source: Acta Crystallogr Sect E Struct Rep Online. 2013 Aug 23;69(Pt 9):o1467. doi: 10.1107/S1600536813023210 (PMC3884378; doi:10.1107/S1600536813023210)
Supplement: Supplementary file 2 [file e-69-o1467-Isup2.hkl]

# 
# h,k,l, Fc-squared, Fo-squared, sigma(Fo-squared) and status flag 
# 
data_I
_shelx_title ' JK469 in P-1' 
_shelx_refln_list_code          4 
_shelx_F_calc_maximum      127.63 
_exptl_crystal_F_000       460.00 
_reflns_d_resolution_high  0.7467 
 
loop_ 
 _symmetry_equiv_pos_as_xyz 
 'x, y, z' 
 '-x, -y, -z' 
 
_cell_length_a     8.9546 
_cell_length_b     9.0724 
_cell_length_c    10.6818 
_cell_angle_alpha  79.556 
_cell_angle_beta   75.420 
_cell_angle_gamma  83.451 
 
_shelx_F_squared_multiplier     1.000 
 
loop_ 
 _refln_index_h 
 _refln_index_k 
 _refln_index_l 
 _refln_F_squared_calc 
 _refln_F_squared_meas 
 _refln_F_squared_sigma 
 _refln_observed_status 
   1   0   0      333.74      329.98      3.16 o 
   2   0   0       11.86       10.30      0.33 o 
   3   0   0     5607.08     5584.37     43.87 o 
   4   0   0     1346.01     1331.55     11.64 o 
   5   0   0      113.44      125.37      2.23 o 
   6   0   0       47.36       48.55      2.95 o 
   7   0   0       41.40       39.90      2.16 o 
   8   0   0      317.20      307.11      6.77 o 
   9   0   0       37.27       42.05      3.12 o 
  10   0   0        9.24       15.67      2.29 o 
  11   0   0      258.65      244.40     18.90 o 
 -11   1   0      419.91      394.76      8.61 o 
 -10   1   0        9.12        5.81      3.76 o 
  -9   1   0       50.75       53.05      3.17 o 
  -8   1   0       44.01       39.20      2.52 o 
  -7   1   0      323.78      322.62      5.87 o 
  -6   1   0      311.06      322.33      7.23 o 
  -5   1   0      198.16      189.24      3.85 o 
  -4   1   0      105.12       97.45      1.79 o 
  -3   1   0       14.78       20.68      0.61 o 
  -2   1   0     4060.04     4031.96     41.62 o 
  -1   1   0     1303.92     1316.42     12.52 o 
   0   1   0      490.24      511.97      6.53 o 
   1   1   0        1.28        0.76      0.17 o 
   2   1   0      130.33      142.58      1.60 o 
   3   1   0     4419.12     4284.87     33.59 o 
   4   1   0      269.93      245.63      2.93 o 
   5   1   0      314.35      333.46      3.63 o 
   6   1   0      766.22      746.82      7.17 o 
   7   1   0      217.54      214.26      2.96 o 
   8   1   0      501.05      521.01      9.81 o 
   9   1   0        0.26        2.43      1.14 o 
  10   1   0      149.51      153.06      4.83 o 
  11   1   0        1.61        0.99      1.19 o 
 -11   2   0        3.40        4.70      1.96 o 
 -10   2   0      162.83      158.45      6.12 o 
  -9   2   0       10.08        9.50      1.69 o 
  -8   2   0       42.97       45.70      2.68 o 
  -7   2   0      597.58      581.61      7.98 o 
  -6   2   0        6.92        7.83      0.85 o 
  -5   2   0      463.71      452.28      6.63 o 
  -4   2   0      174.25      184.32      2.26 o 
  -3   2   0      270.19      266.55      4.27 o 
  -2   2   0      274.58      281.68      3.07 o 
  -1   2   0       35.49       36.45      0.58 o 
   0   2   0       17.50       14.55      0.41 o 
   1   2   0    10317.28     9337.62    143.06 o 
   2   2   0      870.17      852.37      7.14 o 
   3   2   0     3088.78     3081.07     22.62 o 
   4   2   0     2958.29     3052.34     23.87 o 
   5   2   0       41.70       50.69      1.20 o 
   6   2   0       12.34       14.65      1.12 o 
   7   2   0      555.72      546.92      6.58 o 
   8   2   0        1.67        1.45      0.84 o 
   9   2   0       17.40       13.13      1.40 o 
  10   2   0        5.02        4.63      1.36 o 
  11   2   0       60.39       62.14      3.79 o 
 -10   3   0       25.35       31.10      3.03 o 
  -9   3   0        4.29        4.52      1.22 o 
  -8   3   0      258.71      263.18      5.90 o 
  -7   3   0       10.90        6.83      1.08 o 
  -6   3   0      177.61      175.44      3.28 o 
  -5   3   0       45.64       36.40      1.50 o 
  -4   3   0        3.46        0.49      0.36 o 
  -3   3   0      186.24      183.24      2.48 o 
  -2   3   0     1294.96     1341.93     12.21 o 
  -1   3   0     2498.23     2426.73     19.81 o 
   0   3   0     3075.36     3135.91     26.15 o 
   1   3   0     1067.51     1088.37      8.34 o 
   2   3   0     2837.99     2785.37     19.48 o 
   3   3   0     1306.06     1497.18     11.39 o 
   4   3   0     1438.83     1493.84     11.57 o 
   5   3   0       25.33       18.38      0.88 o 
   6   3   0      120.74      123.20      2.45 o 
   7   3   0      195.59      194.70      3.10 o 
   8   3   0       39.33       38.22      1.77 o 
   9   3   0       46.06       55.10      2.29 o 
  10   3   0      131.12      123.17      3.82 o 
  11   3   0       17.18       20.39      2.92 o 
 -10   4   0        8.15       10.23      1.98 o 
  -9   4   0        8.00        6.17      1.53 o 
  -8   4   0       47.26       43.50      2.36 o 
  -7   4   0      673.34      670.62     10.71 o 
  -6   4   0       40.16       36.61      1.03 o 
  -5   4   0      210.97      224.37      4.84 o 
  -4   4   0      286.98      270.54      4.96 o 
  -3   4   0      238.92      224.36      3.19 o 
  -2   4   0      575.58      612.58      6.59 o 
  -1   4   0     2036.22     2046.89     14.54 o 
   0   4   0      402.39      449.79      4.30 o 
   1   4   0      466.69      509.34      4.48 o 
   2   4   0     1220.77     1384.92     12.10 o 
   3   4   0      869.48      849.54      7.01 o 
   4   4   0      182.96      159.67      2.12 o 
   5   4   0        3.01        3.46      0.52 o 
   6   4   0      412.63      392.85      4.80 o 
   7   4   0       27.85       26.70      1.33 o 
   8   4   0       14.76       12.13      1.34 o 
   9   4   0        9.57        6.86      1.15 o 
  10   4   0       39.56       49.44      2.60 o 
  11   4   0       14.38       13.99      1.64 o 
 -10   5   0        0.29       -0.09      1.23 o 
  -9   5   0       30.09       20.11      2.23 o 
  -8   5   0       98.33      107.62      2.99 o 
  -7   5   0        4.37        4.38      0.79 o 
  -6   5   0       30.23       24.58      1.97 o 
  -5   5   0      106.77      108.02      2.56 o 
  -4   5   0      185.92      179.64      3.06 o 
  -3   5   0      185.32      189.32      3.23 o 
  -2   5   0       25.74       36.33      1.05 o 
  -1   5   0      587.54      664.35      5.77 o 
   0   5   0      955.90      984.86      9.46 o 
   1   5   0        4.59        3.74      0.38 o 
   2   5   0       26.32       14.16      0.67 o 
   3   5   0     1135.78     1159.65      9.92 o 
   4   5   0       79.36       84.51      1.51 o 
   5   5   0      726.07      754.34      7.24 o 
   6   5   0       96.62       90.49      2.03 o 
   7   5   0       98.49      115.89      2.99 o 
   8   5   0       46.21       40.88      2.23 o 
   9   5   0        0.48        0.55      0.78 o 
  10   5   0       59.33       68.00      3.61 o 
  -9   6   0       10.86       12.70      1.84 o 
  -8   6   0      115.18      121.48      6.37 o 
  -7   6   0       41.15       42.87      1.68 o 
  -6   6   0        8.43        9.06      1.30 o 
  -5   6   0       65.69       64.97      2.24 o 
  -4   6   0      349.84      342.87      5.84 o 
  -3   6   0      248.92      251.84      4.07 o 
  -2   6   0       28.53       28.08      0.76 o 
  -1   6   0     1253.91     1215.07     10.85 o 
   0   6   0      117.75      114.52      1.63 o 
   1   6   0      323.10      342.50      4.67 o 
   2   6   0     1025.00     1005.89      8.57 o 
   3   6   0        0.83        5.07      1.59 o 
   4   6   0       53.56       52.63      1.58 o 
   5   6   0        0.06        0.32      1.12 o 
   6   6   0      105.83      102.57      2.96 o 
   7   6   0      801.30      757.98     12.58 o 
   8   6   0       13.62        9.16      1.63 o 
   9   6   0        4.97        7.69      1.46 o 
  10   6   0      110.22      106.77     10.06 o 
  -8   7   0       18.54       23.33      2.02 o 
  -7   7   0       41.02       44.92      3.83 o 
  -6   7   0        0.11        0.13      0.64 o 
  -5   7   0      611.11      616.95      9.53 o 
  -4   7   0      458.47      465.56      7.47 o 
  -3   7   0       19.13       19.89      1.55 o 
  -2   7   0       12.52       11.79      1.11 o 
  -1   7   0      294.81      282.13      4.07 o 
   0   7   0        4.97        5.55      0.60 o 
   1   7   0      116.18      115.27      2.61 o 
   2   7   0      118.01      129.25      3.58 o 
   3   7   0      480.28      463.66     12.65 o 
   4   7   0       38.47       41.64      1.84 o 
   5   7   0      445.19      437.41      6.99 o 
   6   7   0      175.25      187.77      4.23 o 
   7   7   0        0.13        0.58      0.82 o 
   8   7   0       39.36       39.21      3.12 o 
   9   7   0      135.87      141.73      6.08 o 
  -8   8   0       92.91      113.57      5.63 o 
  -7   8   0        6.39        7.31      1.91 o 
  -6   8   0       28.02       27.95      3.69 o 
  -5   8   0       21.66       17.81      3.04 o 
  -4   8   0       31.42       28.24      3.48 o 
  -3   8   0       55.37       51.22      2.01 o 
  -2   8   0       71.22       70.28      2.62 o 
  -1   8   0        0.92        1.47      0.76 o 
   0   8   0       13.02        9.71      1.42 o 
   1   8   0       52.65       40.11      2.80 o 
   2   8   0      654.40      638.04     25.77 o 
   3   8   0      252.08      235.96      6.69 o 
   4   8   0      517.68      449.65      8.03 o 
   5   8   0      169.31      194.75      6.55 o 
   6   8   0        2.18       -0.18      0.90 o 
   7   8   0       34.66       32.88      2.82 o 
   8   8   0       20.05       21.39      2.45 o 
   9   8   0      155.13      171.91      6.14 o 
  -4   9   0       51.66       54.88      2.61 o 
  -3   9   0      221.20      226.60      6.81 o 
  -2   9   0      628.99      618.66     15.49 o 
  -1   9   0      160.53      152.30      4.80 o 
   0   9   0       87.53       88.56      5.29 o 
   1   9   0      181.61      178.18      8.47 o 
   2   9   0        4.27        8.07      1.66 o 
   3   9   0       46.02       41.97      3.21 o 
   4   9   0       49.25       50.06      1.90 o 
   5   9   0        4.24        4.11      1.10 o 
   6   9   0      200.66      202.52      6.95 o 
   7   9   0        7.85        4.99      2.61 o 
   8   9   0        9.81       12.74      2.32 o 
  -5  10   0      101.17      116.70      4.05 o 
  -4  10   0        2.08        3.76      1.16 o 
  -3  10   0       13.80       16.22      2.03 o 
  -2  10   0        0.29        0.72      1.16 o 
  -1  10   0      497.19      494.48     14.19 o 
   0  10   0        0.26        5.07      1.74 o 
   1  10   0       19.92       18.89      2.26 o 
   2  10   0       56.95       42.68      3.41 o 
   3  10   0        4.39        3.80      1.58 o 
   4  10   0        4.05        2.90      1.88 o 
   5  10   0      109.97      118.15      7.24 o 
   6  10   0       61.94       59.51      3.62 o 
  -3  11   0       55.71       56.33      3.76 o 
  -2  11   0       56.31       57.63      4.05 o 
  -1  11   0      285.74      313.77     10.86 o 
   0  11   0      175.49      178.24      7.96 o 
   1  11   0        0.71        1.59      1.59 o 
   2  11   0      146.42      153.34      7.96 o 
   3  11   0       37.58       24.04      3.76 o 
   4  11   0       14.64       20.71      3.76 o 
   5  11   0       37.74       41.99      5.36 o 
  -4 -11   1        0.20       -1.16      1.59 o 
  -3 -11   1      130.28      147.84      8.11 o 
  -2 -11   1       23.87       24.18      3.62 o 
  -1 -11   1        2.69        3.19      1.88 o 
   0 -11   1       80.31       70.52      4.92 o 
   1 -11   1        2.17        2.03      1.45 o 
   2 -11   1       13.35       17.52      2.75 o 
   3 -11   1      232.32      218.79      7.96 o 
  -6 -10   1      139.15      135.53      5.65 o 
  -5 -10   1       17.58       16.65      3.33 o 
  -4 -10   1        8.30       11.29      2.90 o 
  -3 -10   1      387.55      347.51     12.74 o 
  -2 -10   1      184.83      179.40      8.25 o 
  -1 -10   1        8.81        7.16      2.24 o 
   0 -10   1       27.09       24.16      5.79 o 
   1 -10   1      102.78      107.68      4.35 o 
   2 -10   1       21.13       24.62      2.75 o 
   3 -10   1        5.29        9.85      1.74 o 
   4 -10   1       51.94       51.84      3.04 o 
   5 -10   1        1.46        0.87      0.87 o 
  -7  -9   1       98.11      107.31     14.33 o 
  -6  -9   1       25.01       26.35      3.19 o 
  -5  -9   1        0.19        0.99      0.88 o 
  -4  -9   1       56.94       55.89      5.36 o 
  -3  -9   1       51.50       35.56      3.11 o 
  -2  -9   1       95.18       82.81      4.07 o 
  -1  -9   1       25.26       27.04      2.54 o 
   0  -9   1      408.38      406.70      9.49 o 
   1  -9   1      433.14      420.24      9.39 o 
   2  -9   1       29.10       26.39      2.17 o 
   3  -9   1        0.04       -0.23      0.72 o 
   4  -9   1       33.19       28.67      2.03 o 
  -8  -8   1      118.38      112.06      4.76 o 
  -7  -8   1        0.12       -0.71      0.94 o 
  -6  -8   1       24.27       23.52      2.25 o 
  -5  -8   1       85.72       78.05      3.06 o 
  -4  -8   1        0.11       -0.64      0.64 o 
  -3  -8   1      158.76      164.56      5.55 o 
  -2  -8   1       33.98       36.15      2.92 o 
  -1  -8   1        0.68        4.18      1.59 o 
   0  -8   1      261.46      251.07      6.50 o 
   1  -8   1      188.71      188.88      5.18 o 
   2  -8   1        0.04        0.17      0.70 o 
   3  -8   1       17.77       20.71      1.62 o 
   4  -8   1       36.02       34.55      3.69 o 
   5  -8   1       93.49       99.52      3.59 o 
   6  -8   1       35.15       43.07      3.62 o 
   7  -8   1      100.39      103.69      5.09 o 
   8  -8   1        0.02       -0.19      1.67 o 
  -9  -7   1        3.02        2.88      2.03 o 
  -8  -7   1       10.82       10.28      3.40 o 
  -7  -7   1        1.07        2.34      0.97 o 
  -6  -7   1      324.12      294.95      6.52 o 
  -5  -7   1       95.11       78.24      2.98 o 
  -4  -7   1      765.14      699.26      9.60 o 
  -3  -7   1       14.38       15.63      1.22 o 
  -2  -7   1        8.67        8.27      1.27 o 
  -1  -7   1      774.80      733.33     10.07 o 
   0  -7   1      284.36      277.75      4.74 o 
   1  -7   1      199.94      205.35      3.93 o 
   2  -7   1       32.80       32.44      1.53 o 
   3  -7   1      252.32      250.00      3.42 o 
   4  -7   1      116.33      112.53      3.08 o 
   5  -7   1       26.45       31.91      2.53 o 
   6  -7   1       54.37       52.03      2.91 o 
   7  -7   1        2.15        3.89      1.01 o 
   8  -7   1       20.46       19.40      1.98 o 
 -10  -6   1      104.89      120.10      4.90 o 
  -9  -6   1        7.45        9.23      2.39 o 
  -8  -6   1      404.22      386.38      9.36 o 
  -7  -6   1       74.71       77.90      4.20 o 
  -6  -6   1       50.63       47.89      2.10 o 
  -5  -6   1      282.60      304.86      4.48 o 
  -4  -6   1       21.75       22.22      1.14 o 
  -3  -6   1      245.72      252.06      3.40 o 
  -2  -6   1       41.04       40.03      1.22 o 
  -1  -6   1      233.35      220.59      3.58 o 
   0  -6   1     1028.34     1013.45     11.36 o 
   1  -6   1       19.98       21.27      0.87 o 
   2  -6   1       85.74       82.01      1.40 o 
   3  -6   1      620.50      609.22      7.25 o 
   4  -6   1     2406.97     2373.74     28.82 o 
   5  -6   1        2.01        1.80      0.63 o 
   6  -6   1       23.25       29.43      1.90 o 
   7  -6   1       20.07       15.68      1.52 o 
   8  -6   1        1.80        1.66      0.83 o 
   9  -6   1       12.93       14.09      3.27 o 
 -10  -5   1        2.85        7.63      1.58 o 
  -9  -5   1        5.78        3.90      1.12 o 
  -8  -5   1      278.50      293.55      6.39 o 
  -7  -5   1       96.12       93.70      3.14 o 
  -6  -5   1       59.20       59.11      2.09 o 
  -5  -5   1       34.22       35.91      1.56 o 
  -4  -5   1      307.50      323.27      3.80 o 
  -3  -5   1      331.85      316.09      3.30 o 
  -2  -5   1       21.62       26.04      0.81 o 
  -1  -5   1        5.72       11.41      0.70 o 
   0  -5   1      570.33      534.79      5.73 o 
   1  -5   1      548.20      544.77      5.34 o 
   2  -5   1      541.88      556.90      5.56 o 
   3  -5   1       91.54       92.95      1.95 o 
   4  -5   1      807.63      780.86      9.68 o 
   5  -5   1        1.25        1.27      0.61 o 
   6  -5   1        8.10        8.10      0.98 o 
   7  -5   1        7.59        8.21      0.85 o 
   8  -5   1        0.91        0.51      0.66 o 
   9  -5   1        4.63        5.54      1.34 o 
  10  -5   1       30.48       33.63      2.95 o 
 -10  -4   1       38.54       35.84      2.76 o 
  -9  -4   1       48.94       53.24      2.75 o 
  -8  -4   1        3.12        2.43      0.74 o 
  -7  -4   1      506.17      507.62      9.97 o 
  -6  -4   1      225.43      226.71      3.71 o 
  -5  -4   1     1237.98     1272.96     11.27 o 
  -4  -4   1      749.60      754.65      7.04 o 
  -3  -4   1      227.78      221.85      2.89 o 
  -2  -4   1     1753.50     1871.64     15.19 o 
  -1  -4   1     4818.09     5116.53     42.35 o 
   0  -4   1      303.89      342.63      3.58 o 
   1  -4   1     1014.41     1002.66      8.36 o 
   2  -4   1      364.59      385.20      4.61 o 
   3  -4   1     1492.08     1479.49     13.82 o 
   4  -4   1       10.39       15.53      0.96 o 
   5  -4   1     1195.10     1158.96     13.68 o 
   6  -4   1      683.98      684.49      6.84 o 
   7  -4   1       44.49       42.06      2.32 o 
   8  -4   1      114.30      109.11      2.98 o 
   9  -4   1       91.19       88.57      3.91 o 
  10  -4   1        2.34        5.70      1.63 o 
 -11  -3   1       20.38       19.09      2.96 o 
 -10  -3   1       51.97       57.65      4.89 o 
  -9  -3   1        0.10       -0.53      0.71 o 
  -8  -3   1      452.72      461.51      9.02 o 
  -7  -3   1       99.49       91.15      2.25 o 
  -6  -3   1       70.35       67.76      1.70 o 
  -5  -3   1      266.34      263.26      3.29 o 
  -4  -3   1      551.98      529.96      6.96 o 
  -3  -3   1     2583.94     2654.31     20.89 o 
  -2  -3   1      518.83      550.71      4.74 o 
  -1  -3   1      255.69      263.48      2.67 o 
   0  -3   1      603.89      579.89      5.95 o 
   1  -3   1      727.17      734.81      5.78 o 
   2  -3   1     1237.23     1160.62      9.44 o 
   3  -3   1       84.02       83.85      1.56 o 
   4  -3   1      118.65       98.29      2.72 o 
   5  -3   1      151.75      135.56      1.95 o 
   6  -3   1      788.10      761.32      8.08 o 
   7  -3   1       51.80       44.44      2.39 o 
   8  -3   1       39.79       36.43      2.34 o 
   9  -3   1       44.02       37.41      3.91 o 
  10  -3   1        2.92        3.58      1.53 o 
  11  -3   1        0.68        0.47      1.32 o 
 -11  -2   1       29.24       30.90      3.50 o 
 -10  -2   1       99.42      103.30      5.13 o 
  -9  -2   1        0.59       -0.32      0.63 o 
  -8  -2   1      174.83      172.27      3.39 o 
  -7  -2   1      296.17      315.40      4.17 o 
  -6  -2   1      193.55      204.27      3.37 o 
  -5  -2   1        1.17       -0.08      0.32 o 
  -4  -2   1     1826.05     1843.80     14.01 o 
  -3  -2   1      197.05      213.14      2.35 o 
  -2  -2   1     1693.25     1715.83     12.90 o 
  -1  -2   1     4793.26     4902.39     38.31 o 
   0  -2   1     1348.41     1461.50     12.40 o 
   1  -2   1      555.61      594.45      5.25 o 
   2  -2   1     4636.60     4715.35     38.47 o 
   3  -2   1      542.49      584.95      6.50 o 
   4  -2   1        6.06        2.47      0.28 o 
   5  -2   1      452.37      470.81      5.24 o 
   6  -2   1       18.23       14.36      1.03 o 
   7  -2   1        3.75        2.09      0.69 o 
   8  -2   1       65.99       61.27      2.64 o 
   9  -2   1        7.51        5.00      1.31 o 
  10  -2   1       47.73       44.74      3.58 o 
  11  -2   1       12.21       15.77      2.50 o 
 -11  -1   1        0.10        0.22      1.43 o 
 -10  -1   1       39.19       40.11      3.72 o 
  -9  -1   1      228.80      230.38      5.23 o 
  -8  -1   1      113.37      108.01      3.28 o 
  -7  -1   1      111.65      105.74      2.33 o 
  -6  -1   1      158.07      142.68      2.47 o 
  -5  -1   1     2642.18     2663.24     21.19 o 
  -4  -1   1        4.87        6.19      0.72 o 
  -3  -1   1      424.13      443.34      3.95 o 
  -2  -1   1     1273.51     1342.63     10.85 o 
  -1  -1   1       84.65       78.83      1.27 o 
   0  -1   1        3.17        3.52      0.20 o 
   1  -1   1      273.11      271.24      2.71 o 
   2  -1   1     9215.37     9001.96     93.58 o 
   3  -1   1    12298.38    11571.79    164.09 o 
   4  -1   1     2848.05     2753.92     30.19 o 
   5  -1   1       59.96       47.16      1.16 o 
   6  -1   1      522.35      527.18      7.03 o 
   7  -1   1      945.16      936.08     11.49 o 
   8  -1   1        2.96        1.49      0.89 o 
   9  -1   1       62.61       64.73      3.07 o 
  10  -1   1      285.92      282.46     26.71 o 
  11  -1   1       21.49       23.25      2.95 o 
 -11   0   1        0.27        0.80      1.54 o 
 -10   0   1       79.61       70.53      3.55 o 
  -9   0   1     1381.59     1334.65     24.45 o 
  -8   0   1      258.80      250.21      5.11 o 
  -7   0   1       11.41       13.25      1.61 o 
  -6   0   1     1261.01     1254.48     16.12 o 
  -5   0   1      310.06      301.48      4.47 o 
  -4   0   1       37.01       24.64      1.11 o 
  -3   0   1     1653.30     1724.79     12.95 o 
  -2   0   1      185.39      201.93      2.02 o 
  -1   0   1      450.29      452.81      3.82 o 
   0   0   1       33.81       32.59      0.54 o 
   1   0   1       45.86       34.42      0.52 o 
   2   0   1     5473.36     5241.81     72.62 o 
   3   0   1      865.42      946.49      7.38 o 
   4   0   1        4.79        6.18      0.57 o 
   5   0   1       32.99       31.20      2.45 o 
   6   0   1     1181.60     1159.52     14.92 o 
   7   0   1        8.46        8.93      1.01 o 
   8   0   1       76.23       74.10      3.04 o 
   9   0   1       39.09       43.63      2.87 o 
  10   0   1       25.03       23.77      2.78 o 
  11   0   1      311.39      297.16     12.31 o 
 -11   1   1        0.08       -1.28      1.28 o 
 -10   1   1        7.94        5.18      2.14 o 
  -9   1   1      181.43      183.22      4.41 o 
  -8   1   1        3.40        1.30      0.97 o 
  -7   1   1       71.50       70.65      3.11 o 
  -6   1   1       68.84       69.13      2.31 o 
  -5   1   1      391.76      353.18      7.64 o 
  -4   1   1      824.70      816.17      9.84 o 
  -3   1   1       24.95       36.79      0.85 o 
  -2   1   1      159.26      147.55      1.74 o 
  -1   1   1     4021.24     3937.09     36.74 o 
   0   1   1     1657.13     1670.44     18.19 o 
   1   1   1      263.09      279.33      2.38 o 
   2   1   1     2974.52     3032.15     23.76 o 
   3   1   1     1388.36     1442.78     11.67 o 
   4   1   1      443.36      490.81      4.91 o 
   5   1   1      137.91      148.44      2.65 o 
   6   1   1     1793.18     1742.31     15.59 o 
   7   1   1       14.87       16.02      1.03 o 
   8   1   1        0.12       -0.52      0.81 o 
   9   1   1       19.77       22.45      2.14 o 
  10   1   1        0.27        0.94      1.25 o 
  11   1   1       15.99       20.85      3.40 o 
 -11   2   1        5.38        4.19      1.79 o 
 -10   2   1       18.33       22.64      2.14 o 
  -9   2   1      226.18      215.27      5.85 o 
  -8   2   1      215.96      211.20      5.32 o 
  -7   2   1       74.46       78.69      2.66 o 
  -6   2   1      178.80      186.71      4.39 o 
  -5   2   1     3358.45     3390.01     33.55 o 
  -4   2   1      679.38      742.52      8.12 o 
  -3   2   1      537.84      544.03      5.17 o 
  -2   2   1     2177.23     2180.53     22.74 o 
  -1   2   1      158.22      131.95      1.66 o 
   0   2   1      173.57      167.23      1.80 o 
   1   2   1       13.36       14.55      0.55 o 
   2   2   1      226.52      243.05      2.28 o 
   3   2   1     3410.30     3494.90     25.57 o 
   4   2   1      632.89      694.88      6.19 o 
   5   2   1      292.17      263.42      3.04 o 
   6   2   1      571.41      592.00      6.68 o 
   7   2   1      375.07      398.47      5.91 o 
   8   2   1      168.00      156.43      3.19 o 
   9   2   1      143.59      150.53      3.08 o 
  10   2   1       70.18       71.59      6.66 o 
  11   2   1        4.78        3.19      1.45 o 
 -10   3   1       89.55       88.25      3.47 o 
  -9   3   1      102.11      105.14      3.13 o 
  -8   3   1        2.81        3.06      1.03 o 
  -7   3   1       80.03       77.54      3.74 o 
  -6   3   1      315.89      297.45      4.71 o 
  -5   3   1      272.51      246.95      3.28 o 
  -4   3   1      927.94      985.29      9.05 o 
  -3   3   1       17.70       15.60      0.81 o 
  -2   3   1       57.28       48.43      1.01 o 
  -1   3   1       41.00       34.11      0.80 o 
   0   3   1     1244.83     1266.24     11.49 o 
   1   3   1     2391.26     2440.14     17.80 o 
   2   3   1        5.19        6.51      0.40 o 
   3   3   1      639.28      665.94      5.54 o 
   4   3   1        3.80        1.61      0.43 o 
   5   3   1      126.71      122.02      1.93 o 
   6   3   1     1036.52     1027.54     10.03 o 
   7   3   1      127.37      125.93      2.53 o 
   8   3   1       59.49       66.64      2.13 o 
   9   3   1       49.00       53.33      2.92 o 
  10   3   1        0.43       -0.09      0.72 o 
  11   3   1        1.04        2.07      1.38 o 
 -10   4   1       15.94       16.81      1.85 o 
  -9   4   1        8.05        7.63      1.32 o 
  -8   4   1      188.45      187.58      5.07 o 
  -7   4   1        2.72        1.79      0.87 o 
  -6   4   1      102.80       99.16      2.36 o 
  -5   4   1       81.96       71.81      1.31 o 
  -4   4   1       26.14       20.56      1.03 o 
  -3   4   1      261.29      272.73      3.36 o 
  -2   4   1       55.22       42.81      0.97 o 
  -1   4   1     2332.95     2474.82     19.34 o 
   0   4   1      903.37      954.73      7.33 o 
   1   4   1      104.44      108.15      1.22 o 
   2   4   1        6.22        5.47      0.39 o 
   3   4   1      971.86     1088.58      8.63 o 
   4   4   1      807.14      804.53      7.22 o 
   5   4   1       54.67       60.92      1.57 o 
   6   4   1      305.80      311.76      3.93 o 
   7   4   1        0.56        0.57      0.54 o 
   8   4   1      441.60      443.76      6.01 o 
   9   4   1        8.43        7.77      1.10 o 
  10   4   1       71.77       75.46      2.77 o 
  11   4   1        7.46        8.12      1.81 o 
  -9   5   1       65.45       58.10      2.54 o 
  -8   5   1      109.72      100.12      3.32 o 
  -7   5   1       21.94       20.04      1.86 o 
  -6   5   1      567.57      532.35      6.46 o 
  -5   5   1      363.16      339.05      5.25 o 
  -4   5   1      136.87      151.07      2.72 o 
  -3   5   1     1361.54     1357.67     13.84 o 
  -2   5   1      147.56      156.35      2.61 o 
  -1   5   1      333.63      330.18      2.77 o 
   0   5   1      463.15      459.47      4.14 o 
   1   5   1      288.72      296.13      3.44 o 
   2   5   1     2207.60     2366.26     21.47 o 
   3   5   1      877.42      897.45      7.79 o 
   4   5   1      383.52      362.67      3.48 o 
   5   5   1      469.43      464.74      4.38 o 
   6   5   1      153.10      153.07      3.35 o 
   7   5   1        4.22        4.73      0.70 o 
   8   5   1       25.62       24.06      1.53 o 
   9   5   1      118.20      115.18      3.62 o 
  10   5   1        8.34        9.99      3.40 o 
  11   5   1       68.34       73.27      4.34 o 
  -9   6   1       41.07       37.72      2.85 o 
  -8   6   1        1.54        0.70      0.86 o 
  -7   6   1       86.95       97.52      4.63 o 
  -6   6   1        0.03        0.49      0.72 o 
  -5   6   1      166.67      157.32      3.27 o 
  -4   6   1        1.02        1.56      0.49 o 
  -3   6   1      414.43      429.67      6.60 o 
  -2   6   1     1042.42     1108.57      9.84 o 
  -1   6   1      320.32      319.93      3.39 o 
   0   6   1        6.08        8.72      0.54 o 
   1   6   1      611.79      612.59      6.40 o 
   2   6   1       10.24        8.33      0.52 o 
   3   6   1        8.28        7.24      0.65 o 
   4   6   1        0.15       -0.23      0.40 o 
   5   6   1      420.37      397.03      5.23 o 
   6   6   1       43.13       31.92      1.65 o 
   7   6   1       73.40       63.58      3.38 o 
   8   6   1      446.91      451.09     19.91 o 
   9   6   1      127.56      142.19      5.21 o 
  10   6   1      104.54      110.69      4.58 o 
  -8   7   1       61.73       58.81      4.85 o 
  -7   7   1      258.50      260.70      4.76 o 
  -6   7   1       22.83       25.77      3.91 o 
  -5   7   1      197.24      207.49      8.83 o 
  -4   7   1       90.87       87.82      2.92 o 
  -3   7   1      144.48      144.41      2.04 o 
  -2   7   1     1087.59     1062.65     10.30 o 
  -1   7   1      666.22      657.88     12.65 o 
   0   7   1        7.15        7.63      0.87 o 
   1   7   1      105.79       99.25      5.14 o 
   2   7   1        4.04        3.61      2.03 o 
   3   7   1       62.04       58.86      2.07 o 
   4   7   1       60.98       62.99      2.36 o 
   5   7   1      627.31      624.09      8.95 o 
   6   7   1       50.45       35.65      2.03 o 
   7   7   1      236.75      215.52      5.43 o 
   8   7   1      254.93      262.06     14.77 o 
   9   7   1       19.56       18.12      2.25 o 
  10   7   1       56.32       64.70      4.16 o 
  -7   8   1       51.40       56.43      4.49 o 
  -6   8   1      105.01      104.98      6.66 o 
  -3   8   1        7.37        9.70      1.16 o 
  -2   8   1       92.64       97.16      3.08 o 
  -1   8   1      191.96      184.48      4.84 o 
   0   8   1      258.17      254.97      6.26 o 
   1   8   1     2263.27     2210.74     36.02 o 
   2   8   1       12.38       12.42      1.79 o 
   3   8   1       36.01       36.62      2.81 o 
   4   8   1      191.43      189.51      6.73 o 
   5   8   1        0.34        0.48      0.98 o 
   6   8   1       16.21       14.88      1.42 o 
   7   8   1       46.64       52.72      4.49 o 
   8   8   1      135.50      133.72      5.12 o 
   9   8   1        9.59       14.05      3.04 o 
  -4   9   1       13.38       14.19      1.45 o 
  -3   9   1        1.62        5.79      1.16 o 
  -2   9   1      157.20      162.17      5.79 o 
  -1   9   1       37.22       41.12      3.04 o 
   0   9   1       29.92       27.01      2.29 o 
   1   9   1       58.08       53.70      6.01 o 
   2   9   1      113.49      108.79      4.71 o 
   3   9   1       58.88       66.74      4.71 o 
   4   9   1      311.86      306.09      8.12 o 
   5   9   1       25.40       23.08      1.83 o 
   6   9   1       57.36       56.72      3.24 o 
   7   9   1       40.32       39.83      3.09 o 
   8   9   1       12.38       13.37      2.04 o 
  -5  10   1        0.86        0.72      0.87 o 
  -4  10   1       17.02       16.51      1.88 o 
  -3  10   1       89.11       94.26      4.34 o 
  -2  10   1       21.70       20.85      2.46 o 
  -1  10   1       79.81       72.11      4.34 o 
   0  10   1      100.69       94.55      5.21 o 
   1  10   1      141.29      142.19      6.81 o 
   2  10   1      112.87      106.71      6.08 o 
   3  10   1       87.06       87.60      8.47 o 
   4  10   1      252.53      244.27      7.89 o 
   5  10   1       35.87       47.35      5.36 o 
   6  10   1       15.73       15.55      1.84 o 
   7  10   1       49.81       54.88      4.05 o 
  -3  11   1        1.80        2.32      1.30 o 
  -2  11   1        0.91        1.88      1.30 o 
  -1  11   1      335.38      311.74     10.71 o 
   0  11   1        0.23        2.75      1.59 o 
   1  11   1      211.80      216.90      9.12 o 
   2  11   1       53.87       54.88      5.36 o 
   3  11   1       92.05       81.37      5.94 o 
   4  11   1       20.28       10.28      2.90 o 
   5  11   1      332.88      361.12     14.19 o 
   1  12   1        1.68       -0.72      1.45 o 
   2  12   1        6.15        5.36      2.32 o 
  -3 -11   2        0.18        0.43      1.74 o 
  -2 -11   2       32.81       36.78      4.63 o 
  -1 -11   2       64.45       77.47      5.50 o 
   0 -11   2       45.17       52.56      5.07 o 
   1 -11   2       12.81        8.54      2.17 o 
   2 -11   2      106.58      111.35      5.79 o 
  -5 -10   2        8.02       12.45      3.19 o 
  -4 -10   2       52.66       62.55      6.08 o 
  -3 -10   2        2.17        1.01      1.59 o 
  -2 -10   2        3.17        2.61      1.74 o 
  -1 -10   2       58.77       61.68      5.36 o 
   0 -10   2       18.81       16.51      2.75 o 
   1 -10   2       51.07       51.40      4.34 o 
   2 -10   2        6.11        4.63      1.59 o 
   3 -10   2      571.48      592.94     15.49 o 
   4 -10   2       20.31       26.50      2.61 o 
   5 -10   2       51.16       46.48      2.75 o 
  -7  -9   2        0.02        1.34      1.07 o 
  -6  -9   2       21.29       28.67      3.33 o 
  -5  -9   2      299.31      303.48      7.48 o 
  -4  -9   2      183.47      203.29      7.31 o 
  -3  -9   2       11.31        9.56      2.32 o 
  -2  -9   2      393.06      359.67      9.52 o 
  -1  -9   2       59.61       69.41      3.62 o 
   0  -9   2       80.29       64.09      5.43 o 
   1  -9   2       30.35       21.71      2.16 o 
   2  -9   2        2.03        1.88      0.96 o 
   3  -9   2      198.23      216.03      5.84 o 
   4  -9   2       32.40       32.29      2.32 o 
   5  -9   2        0.58        2.03      0.87 o 
  -8  -8   2       57.18       53.81      4.56 o 
  -7  -8   2       29.64       29.25      2.71 o 
  -6  -8   2       24.13       22.52      2.30 o 
  -5  -8   2        1.85        1.14      1.16 o 
  -4  -8   2      425.17      409.75      7.68 o 
  -3  -8   2       61.99       49.67      4.34 o 
  -2  -8   2      137.49      124.65      4.76 o 
  -1  -8   2       11.77       21.77      2.19 o 
   0  -8   2       18.44       16.89      1.84 o 
   1  -8   2       96.98       92.48      3.61 o 
   2  -8   2       88.69      112.63      3.80 o 
   3  -8   2      325.48      305.10      6.91 o 
   4  -8   2       13.35       12.93      2.43 o 
   5  -8   2        3.40        2.32      0.62 o 
   6  -8   2      254.18      250.29      7.89 o 
   7  -8   2       21.55       26.03      3.26 o 
   8  -8   2        0.18        0.58      1.88 o 
  -9  -7   2        2.89        3.49      1.38 o 
  -8  -7   2       63.21       75.11      3.84 o 
  -7  -7   2      104.72      127.30     12.09 o 
  -6  -7   2       10.11       10.25      1.58 o 
  -5  -7   2       41.48       33.20      2.06 o 
  -4  -7   2       45.77       44.88      2.26 o 
  -3  -7   2      119.66      114.47      2.95 o 
  -2  -7   2      390.73      362.87      6.33 o 
  -1  -7   2      216.13      195.59      4.17 o 
   0  -7   2      324.07      330.38      4.99 o 
   1  -7   2      102.13       96.19      2.09 o 
   2  -7   2       82.68       81.73      2.47 o 
   3  -7   2      284.11      284.02      4.85 o 
   4  -7   2      125.78      126.34      3.68 o 
   5  -7   2       15.48       19.19      1.84 o 
   6  -7   2       94.86       95.41      3.63 o 
   7  -7   2        5.16        3.15      1.42 o 
   8  -7   2        0.69       -0.11      0.67 o 
  -9  -6   2       23.84       24.74      2.57 o 
  -8  -6   2       16.77       15.73      2.75 o 
  -7  -6   2       58.65       53.62      2.75 o 
  -6  -6   2      123.37      125.26      3.17 o 
  -5  -6   2      159.28      151.30      3.02 o 
  -4  -6   2       29.10       31.46      1.49 o 
  -3  -6   2       39.82       38.17      1.43 o 
  -2  -6   2       19.77       20.00      1.04 o 
  -1  -6   2       68.13       73.27      2.00 o 
   0  -6   2       47.49       41.43      1.58 o 
   1  -6   2      265.46      256.34      4.92 o 
   2  -6   2      100.26       96.90      1.69 o 
   3  -6   2      130.40      139.49      2.23 o 
   4  -6   2       17.41       14.68      1.28 o 
   5  -6   2      778.31      795.13     10.41 o 
   6  -6   2      737.52      736.16     11.16 o 
   7  -6   2       30.35       31.39      2.12 o 
   8  -6   2       29.38       25.93      1.77 o 
   9  -6   2       16.27       19.21      1.82 o 
 -10  -5   2       42.17       44.32      7.82 o 
  -9  -5   2      312.34      324.59     11.87 o 
  -8  -5   2       23.79       28.37      2.24 o 
  -7  -5   2       12.08       14.41      1.43 o 
  -6  -5   2     1030.02     1015.15     15.41 o 
  -5  -5   2     2145.64     2149.36     20.81 o 
  -4  -5   2       64.70       60.11      2.18 o 
  -3  -5   2      115.46      109.42      1.84 o 
  -2  -5   2     1756.05     1719.90     14.73 o 
  -1  -5   2       40.66       39.41      1.01 o 
   0  -5   2      153.47      125.43      2.74 o 
   1  -5   2      504.10      497.61      5.48 o 
   2  -5   2       52.07       68.12      1.23 o 
   3  -5   2      444.80      426.17      7.14 o 
   4  -5   2        1.17        1.05      0.47 o 
   5  -5   2        3.34        4.49      0.71 o 
   6  -5   2     1152.05     1176.78     16.16 o 
   7  -5   2        9.16        8.99      0.83 o 
   8  -5   2       66.81       64.49      2.39 o 
   9  -5   2      146.76      149.41     10.88 o 
  10  -5   2        2.31        3.22      1.31 o 
 -10  -4   2       51.51       62.04      3.35 o 
  -9  -4   2      115.78      123.76      5.50 o 
  -8  -4   2       23.05       21.06      2.15 o 
  -7  -4   2       86.11       86.62      2.47 o 
  -6  -4   2       12.32       10.88      0.99 o 
  -5  -4   2      806.22      775.65      8.04 o 
  -4  -4   2      354.95      341.67      3.98 o 
  -3  -4   2      309.37      313.25      3.55 o 
  -2  -4   2      292.52      310.64      3.85 o 
  -1  -4   2     1459.35     1488.18     12.09 o 
   0  -4   2     1917.01     2079.63     21.57 o 
   1  -4   2     1347.72     1308.08     12.91 o 
   2  -4   2      426.05      458.00      4.58 o 
   3  -4   2      235.33      275.01      3.58 o 
   4  -4   2      389.89      360.41      5.29 o 
   5  -4   2       40.76       35.66      1.59 o 
   6  -4   2       67.21       70.60      1.51 o 
   7  -4   2      129.88      120.96      3.16 o 
   8  -4   2       22.93       23.71      1.61 o 
   9  -4   2      127.06      119.97      4.47 o 
  10  -4   2       25.09       21.75      2.75 o 
 -10  -3   2        6.98        7.73      1.55 o 
  -9  -3   2       79.55       79.01      4.80 o 
  -8  -3   2       66.88       64.36      3.74 o 
  -7  -3   2        2.44        2.29      1.00 o 
  -6  -3   2        1.00        1.20      0.66 o 
  -5  -3   2      537.65      514.78      5.68 o 
  -4  -3   2      753.72      755.97      7.65 o 
  -3  -3   2      144.29      156.01      2.23 o 
  -2  -3   2     2523.99     2551.16     20.08 o 
  -1  -3   2     2067.22     2188.28     17.51 o 
   0  -3   2      211.38      245.91      2.44 o 
   1  -3   2      225.13      252.43      2.74 o 
   2  -3   2     3301.43     3341.56     26.24 o 
   3  -3   2      494.40      511.95      5.51 o 
   4  -3   2      612.83      612.22      6.61 o 
   5  -3   2     1000.11     1019.89      9.99 o 
   6  -3   2      125.70      122.44      1.99 o 
   7  -3   2      166.50      181.83      6.75 o 
   8  -3   2       14.59       14.90      1.53 o 
   9  -3   2      103.57      105.31      7.17 o 
  10  -3   2        0.00       -0.54      1.01 o 
  11  -3   2        8.14        5.19      1.74 o 
 -10  -2   2       50.98       65.66      4.74 o 
  -9  -2   2       72.26       75.23      2.47 o 
  -8  -2   2       94.18       96.84      2.81 o 
  -7  -2   2     1210.90     1211.15     21.32 o 
  -6  -2   2       31.57       35.15      1.44 o 
  -5  -2   2       24.71       19.41      1.24 o 
  -4  -2   2      979.74     1007.88      8.87 o 
  -3  -2   2       35.89       29.54      0.91 o 
  -2  -2   2     3823.45     3584.08     27.73 o 
  -1  -2   2      270.17      296.76      2.77 o 
   0  -2   2      324.65      327.45      2.86 o 
   1  -2   2      226.60      239.38      2.53 o 
   2  -2   2      448.04      480.73      3.86 o 
   3  -2   2       11.12        8.81      0.34 o 
   4  -2   2      539.88      582.22      5.68 o 
   5  -2   2     1162.97     1193.49     14.08 o 
   6  -2   2       66.49       57.80      1.72 o 
   7  -2   2       32.51       35.73      1.72 o 
   8  -2   2       88.57       95.71      3.30 o 
   9  -2   2       65.23       65.35      3.04 o 
  10  -2   2       52.25       51.74      3.83 o 
  11  -2   2        2.36        4.30      1.58 o 
 -11  -1   2       42.66       40.93      3.99 o 
 -10  -1   2        8.19       12.02      2.26 o 
  -9  -1   2      149.42      145.11      5.81 o 
  -8  -1   2       76.13       74.62      3.31 o 
  -7  -1   2      165.43      154.75      3.25 o 
  -6  -1   2     1090.93     1038.35     10.78 o 
  -5  -1   2        5.87        3.13      0.83 o 
  -4  -1   2       68.87       68.72      1.47 o 
  -3  -1   2     2719.59     2793.53     20.73 o 
  -2  -1   2     2290.47     2374.03     17.58 o 
  -1  -1   2     3156.79     3129.99     22.82 o 
   0  -1   2     1275.54     1247.42      9.97 o 
   1  -1   2    15662.34    13109.92    125.85 o 
   2  -1   2     3842.96     3848.35     30.33 o 
   3  -1   2     1299.64     1383.71     10.74 o 
   4  -1   2      554.16      538.04      5.37 o 
   5  -1   2      924.55      917.46      9.35 o 
   6  -1   2        6.22        4.46      0.68 o 
   7  -1   2       78.79       70.50      2.12 o 
   8  -1   2      149.88      139.12      4.34 o 
   9  -1   2      161.05      160.13      5.70 o 
  10  -1   2        0.45       -0.40      1.38 o 
  11  -1   2        0.62        0.63      1.38 o 
 -11   0   2        6.81        3.48      1.74 o 
 -10   0   2        8.86       11.46      2.22 o 
  -9   0   2        3.01        3.04      1.26 o 
  -8   0   2      134.81      132.74      8.42 o 
  -7   0   2       88.51       86.62      2.75 o 
  -6   0   2        1.72        2.34      0.75 o 
  -5   0   2        2.94        4.10      0.36 o 
  -4   0   2        4.06        5.23      0.40 o 
  -3   0   2      152.02      142.74      1.84 o 
  -2   0   2     1014.37     1040.86      8.65 o 
  -1   0   2     4455.70     4420.22     39.28 o 
   0   0   2       12.83       10.89      0.30 o 
   1   0   2     1253.83     1331.81     10.05 o 
   2   0   2     8713.77     8425.48    139.61 o 
   3   0   2     2445.86     2365.24     17.61 o 
   4   0   2      779.64      779.03      8.15 o 
   5   0   2     1105.27     1080.99     11.24 o 
   6   0   2        0.70        0.75      0.55 o 
   7   0   2       74.87       74.67      2.50 o 
   8   0   2      501.83      485.00     16.36 o 
   9   0   2        2.05        2.17      1.00 o 
  10   0   2       10.14       11.19      1.99 o 
  11   0   2        4.76        2.34      2.97 o 
 -10   1   2      136.78      145.40      7.96 o 
  -9   1   2      721.59      710.83     12.72 o 
  -8   1   2        7.79       10.22      1.30 o 
  -7   1   2      483.06      475.55      7.38 o 
  -6   1   2       66.45       63.36      2.43 o 
  -5   1   2      462.78      441.75      5.88 o 
  -4   1   2     1079.91     1122.05     11.28 o 
  -3   1   2     2049.15     2005.57     19.14 o 
  -2   1   2     5633.98     5341.88     52.99 o 
  -1   1   2      531.33      562.18      4.70 o 
   0   1   2      805.10      811.69      6.15 o 
   1   1   2     2757.73     2756.40     20.36 o 
   2   1   2    16289.79    14014.02     99.65 o 
   3   1   2      289.62      284.10      2.68 o 
   4   1   2      792.26      826.45      7.16 o 
   5   1   2     2152.11     2155.71     16.29 o 
   6   1   2      523.70      515.03      4.91 o 
   7   1   2       37.75       37.80      1.13 o 
   8   1   2      245.62      223.71      4.37 o 
   9   1   2        8.11        6.83      1.34 o 
  10   1   2       64.64       59.55      4.24 o 
  11   1   2       49.40       41.37      3.89 o 
 -10   2   2       25.61       28.57      7.53 o 
  -9   2   2      114.82      111.52      4.01 o 
  -8   2   2        0.07        0.31      0.76 o 
  -7   2   2        5.47        4.11      0.87 o 
  -6   2   2       53.22       51.66      1.81 o 
  -5   2   2      381.69      380.38      5.21 o 
  -4   2   2      908.79      901.08      7.86 o 
  -3   2   2      193.21      173.99      2.22 o 
  -2   2   2     6728.64     6749.68     57.32 o 
  -1   2   2      845.17      848.99      8.13 o 
   0   2   2     2729.73     2734.21     24.18 o 
   1   2   2     1438.29     1420.65     11.28 o 
   2   2   2       51.35       69.32      0.78 o 
   3   2   2     4936.35     5042.44     35.04 o 
   4   2   2        0.24        4.31      0.65 o 
   5   2   2       63.78       66.01      1.21 o 
   6   2   2      190.42      212.96      2.80 o 
   7   2   2      267.14      253.03      3.45 o 
   8   2   2        7.36        7.15      1.12 o 
   9   2   2      558.88      552.53      8.86 o 
  10   2   2      174.65      181.90      9.12 o 
  11   2   2       41.30       40.13      8.69 o 
 -10   3   2        2.01        1.19      1.38 o 
  -9   3   2        2.90        3.01      1.13 o 
  -8   3   2        5.95        6.11      1.06 o 
  -7   3   2       42.62       36.81      2.04 o 
  -6   3   2        2.20        3.05      0.68 o 
  -5   3   2       62.24       62.83      1.65 o 
  -4   3   2        1.43        1.84      0.34 o 
  -3   3   2       82.59      103.35      2.18 o 
  -2   3   2     4676.13     4931.66     38.51 o 
  -1   3   2       33.61       25.53      0.54 o 
   0   3   2      182.02      180.95      2.00 o 
   1   3   2     1453.13     1456.28     14.52 o 
   2   3   2     1348.66     1428.76      8.99 o 
   3   3   2     1760.30     1886.81     12.91 o 
   4   3   2      149.32      176.61      2.97 o 
   5   3   2       87.98      113.36      1.82 o 
   6   3   2       20.34       21.80      1.04 o 
   7   3   2       89.76       76.15      1.79 o 
   8   3   2       86.22       88.97      2.23 o 
   9   3   2      355.39      348.71      6.09 o 
  10   3   2        1.01        0.04      0.69 o 
  11   3   2       24.09       18.94      2.76 o 
 -10   4   2        0.37        0.87      1.28 o 
  -9   4   2       24.17       26.80      2.67 o 
  -8   4   2       52.61       56.97      6.12 o 
  -7   4   2       48.74       46.84      2.22 o 
  -6   4   2       70.92       67.31      1.72 o 
  -5   4   2       67.74       72.16      2.69 o 
  -4   4   2      341.03      338.22      3.24 o 
  -3   4   2      766.26      690.50      5.78 o 
  -2   4   2      914.06     1028.99      8.07 o 
  -1   4   2       39.63       52.68      0.82 o 
   0   4   2     4471.18     4627.58     38.32 o 
   1   4   2     2364.77     2300.74     20.70 o 
   2   4   2       12.41       11.04      0.37 o 
   3   4   2       24.51       19.86      0.60 o 
   4   4   2     4424.20     4509.85     33.01 o 
   5   4   2      362.13      388.06      4.16 o 
   6   4   2      118.45      116.65      2.75 o 
   7   4   2      696.13      643.52      7.53 o 
   8   4   2        6.46        5.05      0.81 o 
   9   4   2        0.02       -0.62      0.69 o 
  10   4   2       54.67       58.40      3.06 o 
  11   4   2        0.29       -0.35      1.40 o 
  -9   5   2        1.74        3.81      1.39 o 
  -8   5   2        0.02        1.91      1.52 o 
  -7   5   2      295.17      289.12      6.99 o 
  -6   5   2      153.21      134.83      2.57 o 
  -5   5   2        9.90       10.53      0.76 o 
  -4   5   2      150.00      150.82      1.95 o 
  -3   5   2        3.43        4.18      0.34 o 
  -2   5   2      824.70      874.45      7.42 o 
  -1   5   2     1465.01     1451.44     11.06 o 
   0   5   2      437.84      440.35      3.89 o 
   1   5   2      350.28      370.82      5.09 o 
   2   5   2      385.61      375.28      3.87 o 
   3   5   2      230.02      233.45      2.68 o 
   4   5   2     1793.63     1889.11     14.51 o 
   5   5   2      185.42      197.21      2.50 o 
   6   5   2       11.12        8.58      0.69 o 
   7   5   2       50.23       51.32      1.77 o 
   8   5   2      259.74      227.55      3.92 o 
   9   5   2        0.46        0.35      0.77 o 
  10   5   2      145.80      136.25      6.23 o 
  11   5   2       13.65       20.27      2.61 o 
  -9   6   2       11.69       10.99      1.77 o 
  -8   6   2        6.30        7.89      2.82 o 
  -7   6   2      189.69      185.51      5.13 o 
  -6   6   2      258.43      263.02      7.96 o 
  -5   6   2      279.55      291.63      3.97 o 
  -4   6   2       46.61       46.77      1.04 o 
  -3   6   2     1071.84     1087.75      9.88 o 
  -2   6   2       70.96       78.33      1.32 o 
  -1   6   2      379.50      394.89      3.75 o 
   0   6   2     1137.25     1177.19      9.73 o 
   1   6   2      306.73      316.72      8.11 o 
   2   6   2      166.48      156.41      2.12 o 
   3   6   2     1083.28     1104.75     10.78 o 
   4   6   2      182.56      205.71      3.05 o 
   5   6   2      253.33      265.15      4.21 o 
   6   6   2        7.54        8.89      1.13 o 
   7   6   2      120.74      124.63      3.82 o 
   8   6   2       52.80       53.47      2.77 o 
   9   6   2       79.54       75.68      7.82 o 
  10   6   2       24.65       24.99      2.50 o 
  -8   7   2       24.79       28.60      2.38 o 
  -7   7   2        5.63        9.96      1.36 o 
  -6   7   2       32.74       31.75      4.20 o 
  -5   7   2      134.86      137.06      4.63 o 
  -4   7   2      323.30      317.33      6.13 o 
  -3   7   2       23.03       24.17      1.15 o 
  -2   7   2      278.56      265.57      5.39 o 
  -1   7   2     1329.15     1378.20     22.31 o 
   0   7   2        0.39        0.75      1.16 o 
   1   7   2      683.99      647.04     12.16 o 
   2   7   2      284.32      306.21      5.76 o 
   3   7   2     1888.76     1891.02     28.23 o 
   4   7   2      909.66      871.41     12.71 o 
   5   7   2       28.47       21.22      1.46 o 
   6   7   2      156.08      158.09      3.72 o 
   7   7   2       74.03       67.89      2.98 o 
   8   7   2       35.74       37.39      2.96 o 
   9   7   2       12.60        8.03      1.95 o 
  10   7   2       20.16       15.51      2.14 o 
  -7   8   2       51.16       59.51      2.90 o 
  -6   8   2        0.03        0.14      0.72 o 
  -5   8   2       85.20       89.77      3.04 o 
  -4   8   2        9.95       13.61      1.30 o 
  -3   8   2       19.36       21.72      1.59 o 
  -2   8   2       22.81       25.05      2.17 o 
  -1   8   2       73.14       66.37      2.61 o 
   0   8   2        0.48        0.31      0.87 o 
   1   8   2      793.88      798.10     15.49 o 
   2   8   2       59.80       53.58      2.71 o 
   3   8   2      109.19      108.60      9.27 o 
   4   8   2       44.79       45.90      2.10 o 
   5   8   2        0.27        0.16      0.74 o 
   6   8   2      151.49      151.23      4.28 o 
   7   8   2      133.18      139.12      4.96 o 
   8   8   2       10.73       10.72      1.79 o 
   9   8   2       11.39        9.61      2.53 o 
  -6   9   2      108.79      125.97      4.05 o 
  -5   9   2       23.18       26.06      1.74 o 
  -4   9   2        0.25        0.43      0.72 o 
  -3   9   2      142.13      144.36      5.07 o 
  -2   9   2       41.45       42.86      2.90 o 
  -1   9   2       93.12       91.94      4.49 o 
   0   9   2       87.90      100.92      5.07 o 
   1   9   2      132.29      138.42      6.23 o 
   2   9   2        0.11        0.51      1.09 o 
   3   9   2       75.72       77.08      7.67 o 
   4   9   2      209.56      201.06      4.06 o 
   5   9   2       24.84       20.74      1.72 o 
   6   9   2        1.22        0.62      0.90 o 
   7   9   2      115.17      131.55      4.89 o 
   8   9   2       96.32       92.20      6.08 o 
  -5  10   2       21.26       23.89      2.03 o 
  -4  10   2      113.49      110.91      4.49 o 
  -3  10   2       35.48       36.34      2.75 o 
  -2  10   2       39.53       40.40      3.04 o 
  -1  10   2      503.38      504.32     14.19 o 
   0  10   2       50.32       46.77      4.20 o 
   1  10   2       91.43       90.50      5.36 o 
   2  10   2      124.97      139.44      7.09 o 
   3  10   2       74.65       58.64      5.36 o 
   4  10   2       38.89       42.42      4.78 o 
   5  10   2        3.08        3.62      2.03 o 
   6  10   2      140.35      141.77      4.71 o 
   7  10   2       71.25       73.12      4.63 o 
  -3  11   2        8.76        9.99      2.03 o 
  -2  11   2       38.20       31.57      3.33 o 
  -1  11   2      156.18      160.58      7.09 o 
   0  11   2        4.72        3.62      1.59 o 
   1  11   2       40.79       33.45      4.05 o 
   2  11   2      254.33      250.79     10.43 o 
   3  11   2       43.51       41.27      4.78 o 
   4  11   2       67.25       68.34      6.37 o 
   5  11   2       77.34       73.12      6.95 o 
   6  11   2       28.67       28.96      4.78 o 
   0  12   2       18.29       25.19      3.76 o 
   1  12   2       59.49       55.31      5.50 o 
   2  12   2       17.82       18.24      3.48 o 
  -2 -11   3      201.01      243.69     10.86 o 
  -1 -11   3       21.91       26.35      3.91 o 
   0 -11   3       38.97       35.19      4.20 o 
   1 -11   3        1.35        2.90      1.74 o 
  -5 -10   3       24.30       24.76      4.20 o 
  -4 -10   3        4.37        6.08      2.46 o 
  -3 -10   3       21.88       18.39      3.48 o 
  -2 -10   3      153.42      159.85      8.11 o 
  -1 -10   3      157.78      155.37      7.67 o 
   0 -10   3      172.79      183.31      8.11 o 
   1 -10   3        9.83       13.18      2.46 o 
   2 -10   3      152.27      148.27      6.52 o 
   3 -10   3       36.95       47.93      3.48 o 
   4 -10   3       10.31        6.52      1.74 o 
  -6  -9   3      238.16      253.97      9.56 o 
  -5  -9   3        1.89        1.71      0.99 o 
  -4  -9   3       93.22      113.52      6.95 o 
  -3  -9   3      226.94      208.36      9.27 o 
  -2  -9   3      138.84      125.25      6.66 o 
  -1  -9   3      555.98      520.25     15.49 o 
   0  -9   3      229.88      219.04      6.68 o 
   1  -9   3      171.12      164.70     15.49 o 
   2  -9   3       13.19        9.56      1.88 o 
   3  -9   3       26.93       29.68      2.90 o 
   4  -9   3       75.05       87.17      4.05 o 
   5  -9   3       22.64       29.39      2.46 o 
   6  -9   3       31.96       28.09      2.03 o 
  -7  -8   3       43.34       40.89      3.28 o 
  -6  -8   3       21.55       22.80      2.53 o 
  -5  -8   3        2.77        2.52      1.16 o 
  -4  -8   3       43.65       39.19      2.43 o 
  -3  -8   3      289.09      275.33      8.04 o 
  -2  -8   3       56.72       55.08      4.20 o 
  -1  -8   3       77.78       64.55      7.24 o 
   0  -8   3        1.92        0.78      0.83 o 
   1  -8   3       17.90       24.35      2.22 o 
   2  -8   3      180.67      187.90      7.60 o 
   3  -8   3        9.68        6.00      1.89 o 
   4  -8   3       31.25       39.17      1.98 o 
   5  -8   3       24.93       23.89      1.71 o 
   6  -8   3        5.79        5.54      1.74 o 
   7  -8   3       30.78       27.42      1.74 o 
  -8  -7   3        9.62       14.09      2.68 o 
  -7  -7   3        0.24        0.49      1.01 o 
  -6  -7   3      141.77      136.56      4.91 o 
  -5  -7   3       70.09       73.05      3.36 o 
  -4  -7   3       49.39       42.53      2.24 o 
  -3  -7   3       87.90       85.49      2.59 o 
  -2  -7   3       51.79       54.92      2.65 o 
  -1  -7   3      205.57      214.42      4.55 o 
   0  -7   3       22.60       20.46      1.50 o 
   1  -7   3        8.86        2.45      0.68 o 
   2  -7   3       25.33       24.02      1.53 o 
   3  -7   3      192.52      186.28      3.82 o 
   4  -7   3        1.15        0.50      0.53 o 
   5  -7   3       15.34       19.92      2.40 o 
   6  -7   3       11.67       11.41      1.07 o 
   7  -7   3       19.02       16.32      1.89 o 
   8  -7   3       32.74       41.40      2.46 o 
  -9  -6   3        0.52        0.59      1.11 o 
  -8  -6   3       68.06       73.83      3.77 o 
  -7  -6   3       79.84       79.86      5.65 o 
  -6  -6   3      149.34      155.64      4.39 o 
  -5  -6   3       28.00       28.17      1.56 o 
  -4  -6   3       29.99       31.07      1.52 o 
  -3  -6   3        1.52        9.10      2.34 o 
  -2  -6   3      768.14      714.83      8.83 o 
  -1  -6   3      140.85      146.66      3.10 o 
   0  -6   3       25.61       23.71      1.33 o 
   1  -6   3      743.11      703.12      8.74 o 
   2  -6   3      387.55      365.88      6.34 o 
   3  -6   3        8.91        9.31      0.91 o 
   4  -6   3      164.87      174.33      3.44 o 
   5  -6   3       40.68       36.57      1.36 o 
   6  -6   3      115.82      125.08      3.00 o 
   7  -6   3        0.01        0.40      0.59 o 
   8  -6   3      121.24      121.63      5.05 o 
   9  -6   3        0.22       -0.23      0.97 o 
  -9  -5   3        7.90        8.68      1.47 o 
  -8  -5   3       13.65       15.55      1.76 o 
  -7  -5   3       20.58       23.12      1.99 o 
  -6  -5   3      352.69      357.63      7.04 o 
  -5  -5   3      392.84      388.25      5.47 o 
  -4  -5   3       25.49       26.51      1.64 o 
  -3  -5   3     1208.73     1182.13     14.04 o 
  -2  -5   3      263.41      265.34      3.54 o 
  -1  -5   3      228.89      222.53      3.03 o 
   0  -5   3      641.58      639.68      9.26 o 
   1  -5   3      374.95      371.70      5.23 o 
   2  -5   3      231.11      212.52      3.85 o 
   3  -5   3       29.13       32.57      1.06 o 
   4  -5   3       13.49       11.81      0.74 o 
   5  -5   3       67.14       64.06      1.49 o 
   6  -5   3      822.32      812.88      9.82 o 
   7  -5   3        2.86        2.20      0.60 o 
   8  -5   3      185.29      197.29      4.69 o 
   9  -5   3       55.53       50.06      2.67 o 
  10  -5   3        9.10        9.69      1.57 o 
 -10  -4   3        4.04        2.48      1.95 o 
  -9  -4   3        0.11        1.95      1.05 o 
  -8  -4   3       30.09       29.30      2.21 o 
  -7  -4   3      153.58      157.65      3.95 o 
  -6  -4   3       50.11       47.73      1.87 o 
  -5  -4   3      122.72      121.47      2.41 o 
  -4  -4   3       49.78       47.24      1.49 o 
  -3  -4   3      541.20      496.75      5.51 o 
  -2  -4   3       81.62       78.40      1.50 o 
  -1  -4   3       13.82       12.62      0.62 o 
   0  -4   3      189.15      213.56      3.02 o 
   1  -4   3     1961.85     2053.76     20.82 o 
   2  -4   3      701.08      783.12      7.98 o 
   3  -4   3        6.42        7.20      0.55 o 
   4  -4   3      169.80      167.67      2.25 o 
   5  -4   3       45.26       45.82      1.38 o 
   6  -4   3       51.60       57.55      1.71 o 
   7  -4   3        0.09        0.84      0.50 o 
   8  -4   3        4.57        6.41      0.91 o 
   9  -4   3      105.89      107.81      3.77 o 
  10  -4   3        5.04        2.99      2.27 o 
 -10  -3   3      124.43      123.81      5.46 o 
  -9  -3   3       31.16       31.15      2.22 o 
  -8  -3   3       23.22       19.85      1.79 o 
  -7  -3   3      522.46      529.19      8.89 o 
  -6  -3   3      425.55      425.99      7.87 o 
  -5  -3   3      463.17      449.13      5.82 o 
  -4  -3   3     1267.54     1239.04     11.47 o 
  -3  -3   3       78.79       76.93      1.53 o 
  -2  -3   3      812.12      840.10      7.51 o 
  -1  -3   3       53.37       55.46      1.51 o 
   0  -3   3     1185.54     1188.49      9.74 o 
   1  -3   3     2367.07     2406.03     24.74 o 
   2  -3   3      365.52      390.67      4.37 o 
   3  -3   3      186.94      213.63      2.44 o 
   4  -3   3      561.28      586.81      7.36 o 
   5  -3   3        0.75        3.44      1.38 o 
   6  -3   3        7.36       14.81      1.20 o 
   7  -3   3        1.85        2.65      0.63 o 
   8  -3   3       18.28       17.96      1.34 o 
   9  -3   3        4.76       15.89      2.01 o 
  10  -3   3       48.53       42.20      3.02 o 
  11  -3   3       16.34       14.96      2.00 o 
 -10  -2   3       31.06       36.25      3.73 o 
  -9  -2   3       32.64       30.77      1.73 o 
  -8  -2   3      160.52      167.02      3.87 o 
  -7  -2   3        0.13        0.63      1.40 o 
  -6  -2   3      677.76      668.38      8.33 o 
  -5  -2   3       60.36       56.22      1.94 o 
  -4  -2   3      217.33      196.58      3.07 o 
  -3  -2   3      217.79      192.21      2.51 o 
  -2  -2   3     1535.45     1542.47     13.71 o 
  -1  -2   3       93.57       90.17      1.32 o 
   0  -2   3     3146.03     3065.56     24.05 o 
   1  -2   3      714.78      677.62      5.44 o 
   2  -2   3     1243.64     1317.96     10.87 o 
   3  -2   3        2.22        0.02      0.19 o 
   4  -2   3     8150.73     8060.71     89.11 o 
   5  -2   3       28.32       28.07      1.14 o 
   6  -2   3        3.00        2.48      0.51 o 
   7  -2   3      126.83      128.79      4.66 o 
   8  -2   3      105.99       96.65      3.26 o 
   9  -2   3       75.82       74.51      3.69 o 
  10  -2   3        8.41        6.45      2.90 o 
  11  -2   3        1.19        0.63      1.38 o 
 -10  -1   3        2.79        1.18      1.53 o 
  -9  -1   3        4.89        1.16      1.39 o 
  -8  -1   3      343.92      327.87      5.25 o 
  -7  -1   3      541.23      539.98      7.97 o 
  -6  -1   3        9.70        6.84      0.77 o 
  -5  -1   3      821.37      824.23      8.84 o 
  -4  -1   3      220.10      199.60      2.63 o 
  -3  -1   3      301.56      332.99      4.50 o 
  -2  -1   3     4782.02     4941.18     36.11 o 
  -1  -1   3      395.69      401.00      4.09 o 
   0  -1   3      259.14      229.93      2.58 o 
   1  -1   3     1877.67     1938.94     14.70 o 
   2  -1   3        0.23        0.48      0.14 o 
   3  -1   3     1188.64     1292.85     11.65 o 
   4  -1   3        0.68        3.65      0.41 o 
   5  -1   3      202.98      213.26      2.74 o 
   6  -1   3      190.92      196.51      3.52 o 
   7  -1   3        6.21        6.22      0.81 o 
   8  -1   3      617.20      594.30     10.33 o 
   9  -1   3       37.51       32.83      2.96 o 
  10  -1   3       19.56       23.97      6.30 o 
  11  -1   3       15.45       15.35      3.40 o 
 -10   0   3      100.09      104.68      5.25 o 
  -9   0   3        7.27        9.76      2.46 o 
  -8   0   3       26.52       23.76      2.22 o 
  -7   0   3      214.85      224.00      8.57 o 
  -6   0   3      470.20      455.97      5.21 o 
  -5   0   3      540.13      528.58      5.42 o 
  -4   0   3      695.44      690.99      6.33 o 
  -3   0   3     2943.42     3071.09     24.45 o 
  -2   0   3      217.10      173.39      2.10 o 
  -1   0   3     6065.94     6184.75     45.07 o 
   0   0   3      145.41      155.90      1.63 o 
   1   0   3      856.99      833.46      6.25 o 
   2   0   3      233.75      283.77      2.45 o 
   3   0   3       49.49       75.55      0.93 o 
   4   0   3       92.36       99.10      1.17 o 
   5   0   3      356.80      363.17      4.17 o 
   6   0   3      368.48      374.04      6.24 o 
   7   0   3      362.14      336.89      5.70 o 
   8   0   3      491.03      491.87      9.10 o 
   9   0   3       28.38       31.91      2.44 o 
  10   0   3       19.73       20.29      3.19 o 
  11   0   3        2.08        1.83      1.81 o 
 -10   1   3        1.95        3.59      1.69 o 
  -9   1   3       66.41       60.73      4.24 o 
  -8   1   3       57.51       61.31      3.31 o 
  -7   1   3      438.50      426.76      8.30 o 
  -6   1   3        5.79        5.44      1.04 o 
  -5   1   3       45.81       38.45      1.94 o 
  -4   1   3      870.57      870.03      9.24 o 
  -3   1   3        0.98        1.06      0.23 o 
  -2   1   3        4.09        5.33      0.49 o 
  -1   1   3     5500.04     5343.89     41.67 o 
   0   1   3       35.99       45.18      0.61 o 
   1   1   3       46.60       44.36      0.65 o 
   2   1   3     1212.88     1252.75      9.00 o 
   3   1   3      283.54      304.27      2.73 o 
   4   1   3     2124.62     2246.95     17.00 o 
   5   1   3      327.99      369.06      3.54 o 
   6   1   3      117.57      106.88      2.41 o 
   7   1   3      253.44      262.57      3.61 o 
   8   1   3       92.24      103.46      2.82 o 
   9   1   3       20.09       18.90      1.92 o 
  10   1   3        4.10        6.02      2.10 o 
  11   1   3       51.65       56.28      6.59 o 
 -10   2   3        5.23        5.11      1.79 o 
  -9   2   3        6.02        6.72      1.39 o 
  -8   2   3       14.13       14.98      1.74 o 
  -7   2   3      605.86      585.06     16.09 o 
  -6   2   3       36.36       38.14      2.03 o 
  -5   2   3      159.41      170.09      3.65 o 
  -4   2   3      749.82      673.31      8.36 o 
  -3   2   3      210.66      212.71      3.98 o 
  -2   2   3        0.02        0.58      0.39 o 
  -1   2   3     2666.12     2617.30     20.41 o 
   0   2   3     1998.14     2052.30     18.41 o 
   1   2   3      438.37      413.20      3.24 o 
   2   2   3      214.83      261.86      2.21 o 
   3   2   3      256.50      224.14      1.89 o 
   4   2   3      520.68      579.01      4.75 o 
   5   2   3      346.41      343.56      3.44 o 
   6   2   3      407.15      371.71      4.10 o 
   7   2   3        0.49        0.39      0.48 o 
   8   2   3      233.42      234.49      3.70 o 
   9   2   3        5.44        2.34      1.15 o 
  10   2   3       32.58       35.63      3.33 o 
  11   2   3       32.43       33.89      3.48 o 
 -10   3   3       23.08       23.97      2.92 o 
  -9   3   3        9.91       11.07      1.98 o 
  -8   3   3       56.87       62.42      4.57 o 
  -7   3   3      102.54      103.75      4.28 o 
  -6   3   3       36.11       35.71      1.92 o 
  -5   3   3      265.38      265.40      4.73 o 
  -4   3   3      170.18      160.08      2.90 o 
  -3   3   3      633.46      623.06      6.09 o 
  -2   3   3      290.42      332.14      3.47 o 
  -1   3   3     1610.95     1676.70     14.46 o 
   0   3   3      936.84      979.06      8.97 o 
   1   3   3        1.85        3.37      0.25 o 
   2   3   3      496.41      515.16      4.22 o 
   3   3   3      140.91      128.48      1.38 o 
   4   3   3      349.67      337.01      2.97 o 
   5   3   3      254.14      254.84      3.27 o 
   6   3   3       75.48       72.33      1.81 o 
   7   3   3      853.93      869.73      9.38 o 
   8   3   3      152.86      138.51      2.80 o 
   9   3   3      255.33      258.25      4.98 o 
  10   3   3       84.08       86.17      2.71 o 
  11   3   3        9.10        6.01      1.84 o 
  -9   4   3      168.65      165.63     13.39 o 
  -8   4   3        8.36        5.33      1.50 o 
  -7   4   3       32.46       33.21      2.73 o 
  -6   4   3       12.18       14.41      1.26 o 
  -5   4   3      137.86      138.48      3.10 o 
  -4   4   3      304.51      300.19      4.48 o 
  -3   4   3        8.16        6.87      0.57 o 
  -2   4   3      411.57      376.42      3.58 o 
  -1   4   3      434.41      433.54      4.31 o 
   0   4   3     2880.33     3255.04     27.45 o 
   1   4   3       26.94       31.39      0.69 o 
   2   4   3      303.90      339.15      3.82 o 
   3   4   3       75.61       72.64      0.98 o 
   4   4   3       50.68       51.90      0.94 o 
   5   4   3      162.14      163.78      2.04 o 
   6   4   3       48.37       50.43      1.25 o 
   7   4   3      112.77      106.12      2.37 o 
   8   4   3       11.52       12.82      0.94 o 
   9   4   3       80.88       87.67      3.12 o 
  10   4   3      102.10      103.67      4.54 o 
  11   4   3       15.92       14.92      1.48 o 
  -9   5   3        8.84       11.20      2.24 o 
  -8   5   3       36.86       34.19      2.83 o 
  -7   5   3      176.44      174.20      5.30 o 
  -6   5   3       41.97       37.84      2.40 o 
  -5   5   3       41.21       37.75      1.33 o 
  -4   5   3      168.66      186.77      2.83 o 
  -3   5   3      113.17      122.62      1.70 o 
  -2   5   3      834.48      830.48      7.16 o 
  -1   5   3     2103.50     2310.52     18.31 o 
   0   5   3      192.61      215.46      2.28 o 
   1   5   3      201.88      189.11      3.43 o 
   2   5   3      440.01      447.24      4.47 o 
   3   5   3      215.84      205.73      2.47 o 
   4   5   3        0.86        1.51      0.27 o 
   5   5   3      339.19      354.43      3.49 o 
   6   5   3      331.06      323.51      3.45 o 
   7   5   3      338.54      347.23      4.20 o 
   8   5   3       24.80       32.56      1.58 o 
   9   5   3       17.18       19.22      1.98 o 
  10   5   3      267.76      274.82      9.56 o 
  11   5   3        4.89        5.07      1.59 o 
  -8   6   3      118.37      117.33      8.76 o 
  -7   6   3        3.47        2.17      1.67 o 
  -6   6   3      609.59      590.97     11.53 o 
  -5   6   3      392.53      388.14      6.19 o 
  -4   6   3      490.30      454.22      6.63 o 
  -3   6   3       99.47       98.61      1.85 o 
  -2   6   3      176.04      198.45      2.74 o 
  -1   6   3      822.93      792.45      7.92 o 
   0   6   3       36.66       42.36      1.03 o 
   1   6   3      167.38      182.43      3.13 o 
   2   6   3       78.91       75.58      1.29 o 
   3   6   3        9.98       13.06      0.96 o 
   4   6   3      349.42      355.07      4.46 o 
   5   6   3      155.46      171.84      3.60 o 
   6   6   3      405.66      388.89      5.64 o 
   7   6   3      194.82      231.64      7.79 o 
   8   6   3       64.17       62.31      3.43 o 
   9   6   3      150.74      160.31      5.72 o 
  10   6   3        3.42        3.03      1.81 o 
  -8   7   3       31.44       37.29      2.83 o 
  -7   7   3        3.29        0.94      0.94 o 
  -6   7   3      317.12      314.01      7.38 o 
  -5   7   3      161.26      181.71      4.63 o 
  -4   7   3        1.66        0.68      0.59 o 
  -3   7   3       47.47       42.97      2.82 o 
  -2   7   3      570.24      559.49     13.03 o 
  -1   7   3      106.96       96.36      2.91 o 
   0   7   3      252.73      258.26      5.77 o 
   1   7   3     1734.65     1722.49     27.86 o 
   2   7   3     1575.46     1573.79     21.72 o 
   3   7   3      765.30      743.37     10.96 o 
   4   7   3       57.02       55.32      1.95 o 
   5   7   3      230.07      231.24      4.44 o 
   6   7   3       30.66       24.49      2.34 o 
   7   7   3       36.69       33.73      2.33 o 
   8   7   3       26.67       30.16      2.75 o 
   9   7   3       42.74       41.66      3.17 o 
  10   7   3      156.38      173.95     12.24 o 
  -7   8   3       43.74       54.88      3.19 o 
  -6   8   3        9.03        9.41      1.45 o 
  -5   8   3       36.58       38.66      2.32 o 
  -4   8   3        5.62        5.65      1.16 o 
  -3   8   3       11.60       12.60      1.45 o 
  -2   8   3      396.56      391.24     10.14 o 
  -1   8   3       33.38       34.75      2.46 o 
   0   8   3      687.46      660.56     16.65 o 
   1   8   3       89.32       84.66      3.17 o 
   2   8   3      422.76      423.10      9.21 o 
   3   8   3      118.47      119.85      4.85 o 
   4   8   3        1.95        0.96      0.73 o 
   5   8   3       20.94       20.08      1.72 o 
   6   8   3        1.20        1.35      0.73 o 
   7   8   3       79.82       74.86      3.12 o 
   8   8   3        6.66       11.48      2.61 o 
   9   8   3       28.35       34.32      3.07 o 
  -6   9   3      142.38      160.43      5.21 o 
  -5   9   3       27.22       25.34      2.17 o 
  -4   9   3       65.89       82.68      3.48 o 
  -3   9   3       67.07       76.45      3.62 o 
  -2   9   3      210.20      212.56      7.09 o 
  -1   9   3      193.16      183.89      6.81 o 
   0   9   3       88.36       85.28      4.63 o 
   1   9   3      503.00      499.83     14.48 o 
   2   9   3       76.65       76.31      4.92 o 
   3   9   3      530.82      507.36     15.49 o 
   4   9   3      246.42      254.91     17.23 o 
   5   9   3       31.45       30.89      2.99 o 
   6   9   3      297.53      311.33      6.81 o 
   7   9   3        7.00        7.47      1.56 o 
   8   9   3        0.42        1.31      1.52 o 
  -5  10   3        0.68        1.16      1.01 o 
  -4  10   3        0.04        1.45      1.01 o 
  -3  10   3       23.18       24.33      2.61 o 
  -2  10   3        0.26       -0.87      0.87 o 
  -1  10   3        3.88        5.94      1.74 o 
   0  10   3       43.12       49.81      4.34 o 
   1  10   3       32.34       28.38      3.48 o 
   2  10   3      184.83      199.67      8.69 o 
   3  10   3       15.05       15.20      2.90 o 
   4  10   3       48.62       55.17      5.36 o 
   5  10   3      113.80      120.61      7.24 o 
   6  10   3       96.05      100.79      3.91 o 
   7  10   3        2.29        2.03      1.45 o 
  -3  11   3       35.29       28.38      3.04 o 
  -2  11   3       34.15       31.42      3.33 o 
  -1  11   3       10.07       11.15      2.32 o 
   0  11   3        3.83        5.07      1.88 o 
   1  11   3      130.61      104.40      6.08 o 
   2  11   3       17.61       11.44      2.61 o 
   3  11   3       31.97       29.25      4.05 o 
   4  11   3        1.09        2.90      1.88 o 
   5  11   3       53.13       55.60      5.94 o 
   6  11   3        4.86       12.60      3.33 o 
   0  12   3        2.21        2.17      1.74 o 
   1  12   3      281.66      284.96     11.44 o 
   2  12   3       13.27       14.05      3.04 o 
   3  12   3       43.90       36.05      4.78 o 
  -4 -10   4      168.25      182.88      9.41 o 
  -3 -10   4        4.26        2.03      1.88 o 
  -2 -10   4       20.20       27.37      4.05 o 
  -1 -10   4       62.69       50.10      5.07 o 
   0 -10   4      100.96       99.18      5.94 o 
   1 -10   4      312.21      352.72     12.02 o 
   2 -10   4        0.62       -0.14      1.16 o 
   3 -10   4       17.06       19.69      2.75 o 
   4 -10   4       53.77       54.59      3.62 o 
  -5  -9   4       26.33       27.66      2.90 o 
  -4  -9   4       89.52       98.03      6.52 o 
  -3  -9   4       61.03       82.24      5.79 o 
  -2  -9   4       11.83       11.15      2.61 o 
  -1  -9   4       69.36       75.00      5.07 o 
   0  -9   4      127.31      139.58      6.81 o 
   1  -9   4       56.39       58.50      4.05 o 
   2  -9   4       17.90       13.18      2.32 o 
   3  -9   4       45.90       48.94      3.48 o 
   4  -9   4       38.91       27.22      2.75 o 
   5  -9   4      140.23      135.53      5.21 o 
   6  -9   4        0.70        1.88      1.16 o 
  -7  -8   4        7.55        6.87      1.58 o 
  -6  -8   4      308.30      346.06     21.07 o 
  -5  -8   4       12.48        7.96      2.03 o 
  -4  -8   4       15.26       15.14      1.77 o 
  -3  -8   4      215.36      235.64      5.26 o 
  -2  -8   4      141.55      128.14      6.66 o 
  -1  -8   4        0.23        0.12      0.87 o 
   0  -8   4      259.78      239.11      6.96 o 
   1  -8   4        0.13        0.88      0.90 o 
   2  -8   4      294.01      264.18      6.98 o 
   3  -8   4       89.62       89.19      3.13 o 
   4  -8   4      132.52      130.01      7.82 o 
   5  -8   4       15.22       17.89      2.90 o 
   6  -8   4       35.25       32.19      2.01 o 
   7  -8   4       17.00       20.65      3.84 o 
  -7  -7   4       20.48       19.65      2.35 o 
  -6  -7   4       26.93       36.85      3.33 o 
  -5  -7   4        6.76        7.35      1.42 o 
  -4  -7   4      203.88      209.17      7.82 o 
  -3  -7   4        8.30        7.89      1.03 o 
  -2  -7   4        0.96        0.53      0.61 o 
  -1  -7   4       23.97       24.77      1.82 o 
   0  -7   4       16.76       20.02      2.03 o 
   1  -7   4       21.71       10.54      1.18 o 
   2  -7   4       19.78       23.05      1.57 o 
   3  -7   4       67.41       70.56      2.61 o 
   4  -7   4      124.41      139.08      6.54 o 
   5  -7   4      279.49      264.91      5.54 o 
   6  -7   4       56.19       62.22      3.91 o 
   7  -7   4       22.11       31.64      3.62 o 
   8  -7   4       28.57       25.41      1.80 o 
  -8  -6   4       61.28       60.20      3.49 o 
  -7  -6   4      152.05      152.68      4.71 o 
  -6  -6   4       61.55       63.06      2.95 o 
  -5  -6   4        0.81       -0.31      0.72 o 
  -4  -6   4       36.85       33.20      1.66 o 
  -3  -6   4       63.04       71.62      2.06 o 
  -2  -6   4        0.20       -0.26      0.42 o 
  -1  -6   4       66.61       74.27      2.54 o 
   0  -6   4      614.70      634.78      9.37 o 
   1  -6   4       40.27       56.88      2.07 o 
   2  -6   4      185.63      191.23      6.63 o 
   3  -6   4      149.40      148.70      3.47 o 
   4  -6   4        5.35        6.94      0.86 o 
   5  -6   4      282.28      277.42      5.50 o 
   6  -6   4        3.45        2.23      0.64 o 
   7  -6   4        3.63        3.40      1.04 o 
   8  -6   4       41.00       41.07      2.92 o 
   9  -6   4        1.62        0.09      0.88 o 
  -9  -5   4      126.77      143.05      6.88 o 
  -8  -5   4       13.01       11.38      1.86 o 
  -7  -5   4        9.87       12.02      1.52 o 
  -6  -5   4        1.72        2.67      0.88 o 
  -5  -5   4       48.72       47.32      4.03 o 
  -4  -5   4      767.34      776.51      9.00 o 
  -3  -5   4     1772.57     1715.78     17.07 o 
  -2  -5   4      115.05      109.04      2.30 o 
  -1  -5   4     1234.92     1216.01     13.50 o 
   0  -5   4      163.57      168.10      3.62 o 
   1  -5   4      112.06      113.94      2.81 o 
   2  -5   4        3.66        3.02      0.62 o 
   3  -5   4      332.52      316.37      5.28 o 
   4  -5   4       88.18       83.61      2.95 o 
   5  -5   4       20.63       22.76      1.08 o 
   6  -5   4       33.12       32.07      1.59 o 
   7  -5   4      337.50      340.50      5.38 o 
   8  -5   4      266.63      261.75      5.79 o 
   9  -5   4       29.97       33.62      2.42 o 
  10  -5   4       10.77       10.58      1.65 o 
  -9  -4   4        2.79        3.98      1.41 o 
  -8  -4   4        1.03        1.08      0.90 o 
  -7  -4   4       86.39       83.28      4.16 o 
  -6  -4   4      143.35      131.26      3.58 o 
  -5  -4   4       54.92       51.20      2.09 o 
  -4  -4   4     1743.69     1715.78     17.08 o 
  -3  -4   4        9.56       11.14      1.12 o 
  -2  -4   4       35.32       37.04      1.44 o 
  -1  -4   4      544.87      522.76      6.08 o 
   0  -4   4     1006.40     1014.12     11.23 o 
   1  -4   4       20.16       24.89      1.25 o 
   2  -4   4       13.95       21.45      0.96 o 
   3  -4   4     1308.07     1328.57     21.28 o 
   4  -4   4        0.61        0.82      0.32 o 
   5  -4   4      671.07      676.78      8.48 o 
   6  -4   4      277.95      275.37      4.80 o 
   7  -4   4       73.86       77.02      2.18 o 
   8  -4   4        7.34        7.39      1.22 o 
   9  -4   4        9.92        7.56      1.40 o 
  10  -4   4        0.03        0.35      0.95 o 
  -9  -3   4      137.70      140.90     11.22 o 
  -8  -3   4      202.79      205.88     12.35 o 
  -7  -3   4       70.60       71.44      2.39 o 
  -6  -3   4      651.78      647.84      8.51 o 
  -5  -3   4      326.25      299.60      4.54 o 
  -4  -3   4       27.17       30.07      1.30 o 
  -3  -3   4      507.23      480.90      5.33 o 
  -2  -3   4      525.66      512.10      5.95 o 
  -1  -3   4      286.14      291.10      3.57 o 
   0  -3   4      373.81      353.37      3.61 o 
   1  -3   4      101.76      112.07      2.11 o 
   2  -3   4      676.97      710.06      8.45 o 
   3  -3   4      310.14      337.23      4.92 o 
   4  -3   4     2235.34     2280.76     20.42 o 
   5  -3   4      135.41      139.94      2.49 o 
   6  -3   4      227.38      235.67      3.80 o 
   7  -3   4      814.90      811.94     10.11 o 
   8  -3   4        0.47        1.17      0.59 o 
   9  -3   4        1.24        2.41      1.00 o 
  10  -3   4      110.89      108.81      4.39 o 
  11  -3   4        0.48        0.29      1.05 o 
 -10  -2   4        0.00        1.34      1.63 o 
  -9  -2   4      107.51      110.06      3.19 o 
  -8  -2   4      124.33      123.28      3.66 o 
  -7  -2   4      534.85      503.26      8.01 o 
  -6  -2   4      182.94      169.91      4.93 o 
  -5  -2   4      720.27      695.35      8.08 o 
  -4  -2   4      540.90      540.30      5.88 o 
  -3  -2   4        4.27        6.26      0.59 o 
  -2  -2   4      329.35      279.30      3.84 o 
  -1  -2   4       22.16       22.00      0.82 o 
   0  -2   4       75.90       93.42      1.40 o 
   1  -2   4      690.37      654.69      7.32 o 
   2  -2   4       13.80       16.24      0.80 o 
   3  -2   4      141.40      124.69      2.00 o 
   4  -2   4     2702.97     2794.85     24.11 o 
   5  -2   4      193.97      199.57      3.09 o 
   6  -2   4      395.84      395.20      5.71 o 
   7  -2   4       78.56       73.25      2.14 o 
   8  -2   4        0.27       -0.03      0.62 o 
   9  -2   4      113.71      116.46      3.98 o 
  10  -2   4       16.62       14.41      1.86 o 
  11  -2   4        2.40        4.17      1.41 o 
 -10  -1   4       25.38       27.01      3.30 o 
  -9  -1   4       13.53       18.09      2.68 o 
  -8  -1   4        7.49        8.28      1.32 o 
  -7  -1   4        8.99        6.62      1.02 o 
  -6  -1   4        4.02        3.76      0.81 o 
  -5  -1   4      439.94      419.08      5.72 o 
  -4  -1   4       43.69       38.35      1.81 o 
  -3  -1   4      176.91      142.66      2.33 o 
  -2  -1   4      539.64      497.31      5.08 o 
  -1  -1   4     1547.31     1712.72     13.10 o 
   0  -1   4      555.25      541.04      4.67 o 
   1  -1   4        5.70        4.04      0.27 o 
   2  -1   4     2490.09     2506.88     16.23 o 
   3  -1   4      671.36      754.12      7.41 o 
   4  -1   4      103.85       96.14      1.83 o 
   5  -1   4      197.87      182.35      3.17 o 
   6  -1   4        0.21        0.09      0.40 o 
   7  -1   4       16.00       21.17      1.25 o 
   8  -1   4        2.94        3.78      0.93 o 
   9  -1   4      124.54      117.25      4.67 o 
  10  -1   4      269.40      252.74      7.71 o 
  11  -1   4        0.32        0.63      1.08 o 
 -10   0   4        8.97        8.47      2.19 o 
  -9   0   4      152.82      163.93      6.43 o 
  -8   0   4        2.53        1.37      1.10 o 
  -7   0   4      133.74      125.57      4.15 o 
  -6   0   4       61.42       51.92      2.13 o 
  -5   0   4      294.65      281.99      3.95 o 
  -4   0   4      222.89      211.45      3.17 o 
  -3   0   4      650.25      657.58      6.70 o 
  -2   0   4        1.59        2.45      0.45 o 
  -1   0   4     5385.76     5299.65     38.72 o 
   0   0   4      657.27      680.42      5.57 o 
   1   0   4     1549.49     1537.31     10.55 o 
   2   0   4     1189.45     1146.11      9.08 o 
   3   0   4       26.58       18.64      0.50 o 
   4   0   4        8.02        8.81      0.40 o 
   5   0   4      938.80     1048.12      9.33 o 
   6   0   4       35.84       35.90      1.48 o 
   7   0   4      454.78      462.46      6.71 o 
   8   0   4       26.07       23.01      2.38 o 
   9   0   4       14.84       15.49      2.08 o 
  10   0   4       52.64       50.93      4.05 o 
  11   0   4       11.12        7.37      1.61 o 
 -10   1   4        4.21        6.07      1.94 o 
  -9   1   4       65.79       71.50      4.39 o 
  -8   1   4       19.74       16.91      1.93 o 
  -7   1   4      288.02      291.30      6.72 o 
  -6   1   4      279.40      256.31     10.12 o 
  -5   1   4      715.56      695.56     15.90 o 
  -4   1   4        0.14        0.86      0.29 o 
  -3   1   4      273.18      310.37      3.10 o 
  -2   1   4       47.99       71.43      1.24 o 
  -1   1   4      254.66      259.24      2.71 o 
   0   1   4     3481.72     3541.34     26.26 o 
   1   1   4      336.00      337.96      2.73 o 
   2   1   4       39.61       39.60      0.76 o 
   3   1   4     2316.55     2384.45     16.16 o 
   4   1   4     1383.58     1499.26     11.71 o 
   5   1   4     2014.09     2023.55     14.70 o 
   6   1   4     1016.29     1008.12      8.28 o 
   7   1   4      393.88      421.26      4.72 o 
   8   1   4      164.57      157.27      3.89 o 
   9   1   4      162.01      159.11      5.40 o 
  10   1   4       46.94       49.80      3.84 o 
  11   1   4        0.54       -0.07      1.33 o 
 -10   2   4       80.27       86.83      5.02 o 
  -9   2   4        5.18        6.35      1.77 o 
  -8   2   4       36.83       38.53      2.68 o 
  -7   2   4      727.33      712.87     12.14 o 
  -6   2   4      519.59      530.50      9.36 o 
  -5   2   4      552.54      524.19      8.06 o 
  -4   2   4        0.46        1.45      0.68 o 
  -3   2   4        0.08        0.00      0.32 o 
  -2   2   4        9.68       12.80      0.63 o 
  -1   2   4      346.37      327.39      2.93 o 
   0   2   4      139.99      160.98      1.75 o 
   1   2   4      127.14      133.46      1.36 o 
   2   2   4     4919.83     4810.87     48.26 o 
   3   2   4      135.08      136.38      1.53 o 
   4   2   4       26.34       15.89      0.61 o 
   5   2   4      178.06      163.38      1.98 o 
   6   2   4      503.15      524.52      5.05 o 
   7   2   4       18.74       21.58      1.06 o 
   8   2   4       13.53       12.72      0.91 o 
   9   2   4        1.89        1.54      0.93 o 
  10   2   4       82.00       88.60      4.45 o 
  11   2   4        0.51        0.92      1.36 o 
  -9   3   4       40.60       44.01      3.67 o 
  -8   3   4       50.55       49.19      3.56 o 
  -7   3   4       52.85       52.81      3.48 o 
  -6   3   4        3.91        4.05      1.01 o 
  -5   3   4        5.26        7.21      1.23 o 
  -4   3   4        0.37        0.97      0.56 o 
  -3   3   4       19.21       18.26      0.93 o 
  -2   3   4     1336.72     1338.42     13.05 o 
  -1   3   4      774.20      759.79      9.66 o 
   0   3   4       23.80       27.27      0.81 o 
   1   3   4     4087.80     4297.68     33.44 o 
   2   3   4     1678.15     1849.05     13.27 o 
   3   3   4       54.59       51.65      0.85 o 
   4   3   4        2.91        4.99      0.38 o 
   5   3   4      903.08      953.41      7.23 o 
   6   3   4       59.54       48.72      1.19 o 
   7   3   4        7.68        9.39      1.15 o 
   8   3   4       80.07       73.55      2.00 o 
   9   3   4      325.44      342.31      9.70 o 
  10   3   4       11.35        9.17      1.63 o 
  11   3   4       11.77       10.39      2.15 o 
  -9   4   4      106.02      116.57      5.09 o 
  -8   4   4       19.84       14.35      2.12 o 
  -7   4   4       97.62      101.17      4.18 o 
  -6   4   4       70.33       65.13      3.22 o 
  -5   4   4      128.18      136.52      3.24 o 
  -4   4   4       41.78       40.39      1.80 o 
  -3   4   4        0.07        0.20      0.41 o 
  -2   4   4        4.39        4.33      0.33 o 
  -1   4   4      758.89      816.19     10.17 o 
   0   4   4     1336.01     1520.24     15.52 o 
   1   4   4      112.95      129.26      1.38 o 
   2   4   4      388.92      379.20      3.34 o 
   3   4   4     1342.33     1451.02     11.14 o 
   4   4   4       78.56       80.29      1.22 o 
   5   4   4     1350.14     1297.26      9.48 o 
   6   4   4       97.12       93.21      1.57 o 
   7   4   4      120.49      120.52      2.20 o 
   8   4   4       82.14       84.96      2.01 o 
   9   4   4       10.24        9.57      1.18 o 
  10   4   4        1.19        2.63      0.98 o 
  11   4   4       48.42       48.77      3.92 o 
  -9   5   4       19.42       18.98      2.46 o 
  -8   5   4        0.07        1.15      1.10 o 
  -7   5   4       15.61       17.44      2.06 o 
  -6   5   4      367.83      376.17      8.61 o 
  -5   5   4        5.72        6.17      1.08 o 
  -4   5   4      311.96      306.44      5.90 o 
  -3   5   4      645.64      702.78      7.55 o 
  -2   5   4      370.94      371.82      4.31 o 
  -1   5   4     1007.16     1010.89      9.83 o 
   0   5   4      135.96      124.92      1.64 o 
   1   5   4     1147.86     1160.03     10.58 o 
   2   5   4     1481.37     1482.31     13.84 o 
   3   5   4       14.04       15.04      0.64 o 
   4   5   4      459.06      443.33      4.16 o 
   5   5   4      184.07      176.01      2.02 o 
   6   5   4       34.92       37.74      1.01 o 
   7   5   4       52.47       57.05      1.39 o 
   8   5   4       41.25       44.11      1.82 o 
   9   5   4      136.90      144.91      4.80 o 
  10   5   4        0.52       -1.01      1.01 o 
  11   5   4       12.65       14.19      2.17 o 
  -8   6   4        6.80        8.25      1.71 o 
  -7   6   4      160.26      170.51      5.36 o 
  -6   6   4        6.06        7.19      1.38 o 
  -5   6   4      439.45      420.34      6.79 o 
  -4   6   4      101.29       79.78      2.24 o 
  -3   6   4      397.73      399.50      5.96 o 
  -2   6   4      208.99      182.41      2.99 o 
  -1   6   4      108.99      114.57      1.79 o 
   0   6   4     1118.76     1134.89     15.30 o 
   1   6   4      245.99      253.60      4.39 o 
   2   6   4      375.31      372.85      4.19 o 
   3   6   4      364.48      382.82      5.54 o 
   4   6   4      417.75      421.07      6.22 o 
   5   6   4     2253.40     2196.49     25.01 o 
   6   6   4      402.74      390.57      6.33 o 
   7   6   4        4.17        4.72      1.03 o 
   8   6   4      164.18      164.44      4.51 o 
   9   6   4       29.68       23.30      6.15 o 
  10   6   4       11.98       11.95      1.79 o 
  11   6   4       46.14       51.55      4.49 o 
  -7   7   4       47.87       42.54      5.07 o 
  -6   7   4       78.42       79.47      3.29 o 
  -5   7   4      258.62      256.93      6.16 o 
  -4   7   4       45.30       56.15      2.41 o 
  -3   7   4       26.43       32.22      1.84 o 
  -2   7   4       70.00       76.89      3.33 o 
  -1   7   4        0.69        1.16      0.87 o 
   0   7   4       59.57       55.02      3.19 o 
   1   7   4      111.86      116.02      7.31 o 
   2   7   4     1614.48     1621.10     26.71 o 
   3   7   4       69.91       74.13      2.30 o 
   4   7   4       26.08       28.91      1.57 o 
   5   7   4        0.81        0.61      0.56 o 
   6   7   4        1.64        1.62      0.76 o 
   7   7   4       90.40       87.06      3.19 o 
   8   7   4       39.94       35.26      2.46 o 
   9   7   4        8.07        7.31      1.54 o 
  10   7   4        5.19        3.94      1.36 o 
  -7   8   4       10.55        9.70      1.88 o 
  -6   8   4        0.92        1.45      1.01 o 
  -5   8   4      132.36      136.83      4.92 o 
  -4   8   4       12.35       15.20      1.74 o 
  -3   8   4       12.81       18.53      1.88 o 
  -2   8   4      181.10      180.41      6.08 o 
  -1   8   4       90.26       90.64      4.20 o 
   0   8   4        2.49        2.03      1.16 o 
   1   8   4      643.19      647.96     17.09 o 
   2   8   4      374.15      387.33     11.87 o 
   3   8   4      415.25      392.68     12.60 o 
   4   8   4      899.57      867.73     12.97 o 
   5   8   4       66.16       64.27      2.73 o 
   6   8   4      132.16      120.75      3.74 o 
   7   8   4      183.99      190.02      5.08 o 
   8   8   4      113.10      122.05      4.86 o 
   9   8   4      109.77      111.42      9.70 o 
  -6   9   4       21.98       28.38      2.61 o 
  -5   9   4        2.84        3.33      1.16 o 
  -4   9   4       57.55       61.25      3.19 o 
  -3   9   4      545.06      568.76     14.33 o 
  -2   9   4       24.03       23.31      2.46 o 
  -1   9   4        1.41        1.01      1.01 o 
   0   9   4      293.22      284.81      9.56 o 
   1   9   4       21.89       18.82      2.75 o 
   2   9   4      697.64      676.92     18.68 o 
   3   9   4        1.77        0.14      1.30 o 
   4   9   4        0.03        0.53      0.72 o 
   5   9   4      163.21      148.12     11.44 o 
   6   9   4        3.69        2.08      1.07 o 
   7   9   4       16.04       14.22      3.69 o 
   8   9   4       22.57       21.07      2.45 o 
  -4  10   4        0.15        0.14      1.01 o 
  -3  10   4       13.48       16.36      2.32 o 
  -2  10   4       25.49       14.33      2.32 o 
  -1  10   4        1.62        0.43      1.16 o 
   0  10   4        0.46        0.00      1.16 o 
   1  10   4      164.27      152.18      7.09 o 
   2  10   4       15.29       15.93      2.90 o 
   3  10   4       37.87       31.28      4.05 o 
   4  10   4      366.67      351.71     13.03 o 
   5  10   4       11.57        7.67      2.46 o 
   6  10   4        1.75        0.58      0.96 o 
   7  10   4       49.11       59.66      4.20 o 
  -3  11   4        0.06        0.43      1.16 o 
  -2  11   4       14.12       13.76      2.46 o 
  -1  11   4       56.29       49.52      4.49 o 
   0  11   4       76.69       73.56      4.92 o 
   1  11   4       70.68       68.78      4.92 o 
   2  11   4        0.21        2.90      1.74 o 
   3  11   4      133.95      143.64      7.82 o 
   4  11   4       27.45       27.22      4.20 o 
   5  11   4        0.10        0.58      1.74 o 
   6  11   4        9.81       13.03      3.33 o 
   1  12   4        4.65        7.67      2.32 o 
   2  12   4        7.54        5.65      2.32 o 
  -2 -10   5        0.02        0.14      1.59 o 
  -1 -10   5       28.74       28.67      3.91 o 
   0 -10   5      205.74      201.27      8.98 o 
   1 -10   5        0.95        3.33      1.74 o 
   2 -10   5        0.31        0.29      1.30 o 
   3 -10   5       48.76       45.76      4.20 o 
  -4  -9   5      121.27      126.41      7.53 o 
  -3  -9   5        0.72       -0.58      1.45 o 
  -2  -9   5       23.27       29.54      4.05 o 
  -1  -9   5       67.51       71.09      5.07 o 
   0  -9   5       22.56       19.26      3.04 o 
   1  -9   5      189.05      212.99      8.69 o 
   2  -9   5      191.29      187.22      7.82 o 
   3  -9   5       17.10       20.42      2.75 o 
   4  -9   5      152.30      146.10      6.08 o 
   5  -9   5       50.71       61.25      3.62 o 
  -6  -8   5        6.57        3.93      1.81 o 
  -5  -8   5        9.55        8.83      2.17 o 
  -4  -8   5      145.21      146.40      4.80 o 
  -3  -8   5       15.15       18.90      1.44 o 
  -2  -8   5        1.26        3.76      1.88 o 
  -1  -8   5       57.35       56.90      4.92 o 
   0  -8   5       25.41       18.97      2.90 o 
   1  -8   5        0.16        1.45      1.30 o 
   2  -8   5       91.83       92.95      7.09 o 
   3  -8   5       30.85       35.75      5.57 o 
   4  -8   5        5.82        8.43      1.59 o 
   5  -8   5       25.76       26.74      4.63 o 
   6  -8   5       26.21       23.52      6.88 o 
   7  -8   5        6.90        9.76      3.19 o 
  -7  -7   5        8.03        7.79      2.61 o 
  -6  -7   5       28.11       36.56      3.07 o 
  -5  -7   5      377.12      385.90     16.72 o 
  -4  -7   5        2.49        1.95      0.86 o 
  -3  -7   5       32.02       28.05      2.01 o 
  -2  -7   5      203.12      216.87      4.15 o 
  -1  -7   5      312.02      289.07      6.01 o 
   0  -7   5       43.89       35.41      2.20 o 
   1  -7   5       19.13       32.49      2.07 o 
   2  -7   5       75.74       71.92      2.82 o 
   3  -7   5       17.82       22.53      1.86 o 
   4  -7   5       33.44       22.90      3.62 o 
   5  -7   5       12.74       10.39      1.41 o 
   6  -7   5       72.44       76.47      4.42 o 
   7  -7   5       24.64       21.57      3.48 o 
   8  -7   5       14.43       13.88      4.63 o 
  -8  -6   5       12.46       12.12      1.79 o 
  -7  -6   5      158.67      166.79      5.12 o 
  -6  -6   5       49.16       49.19      3.95 o 
  -5  -6   5        2.00        1.53      0.87 o 
  -4  -6   5       11.00       11.20      1.17 o 
  -3  -6   5       59.61       50.44      3.06 o 
  -2  -6   5      239.50      248.57      5.22 o 
  -1  -6   5      309.64      286.28      6.06 o 
   0  -6   5      177.34      190.74      4.36 o 
   1  -6   5       54.11       52.23      2.61 o 
   2  -6   5      895.07      866.57     12.12 o 
   3  -6   5      335.71      304.61      5.62 o 
   4  -6   5      290.51      298.37      6.08 o 
   5  -6   5       12.81       12.78      1.36 o 
   6  -6   5       16.65       15.47      1.74 o 
   7  -6   5       28.30       26.04      2.10 o 
   8  -6   5        7.88        8.19      1.49 o 
   9  -6   5       13.86       13.93      1.70 o 
  -8  -5   5       59.88       68.58      4.89 o 
  -7  -5   5       75.50       73.74      3.35 o 
  -6  -5   5        0.56        0.80      0.89 o 
  -5  -5   5       37.66       38.87      2.29 o 
  -4  -5   5       20.80       21.30      1.41 o 
  -3  -5   5      155.44      150.27      3.02 o 
  -2  -5   5       28.81       30.04      1.46 o 
  -1  -5   5       33.68       36.54      1.59 o 
   0  -5   5       44.08       41.45      2.12 o 
   1  -5   5      100.61      109.16      2.96 o 
   2  -5   5       45.44       42.91      2.38 o 
   3  -5   5      159.30      144.85      3.76 o 
   4  -5   5      183.30      186.73      6.67 o 
   5  -5   5      108.52       99.23      3.03 o 
   6  -5   5       75.20       76.34      2.47 o 
   7  -5   5       41.81       39.07      2.12 o 
   8  -5   5      435.09      422.63      9.26 o 
   9  -5   5        5.38        6.35      1.27 o 
  -9  -4   5        0.70       -0.37      1.15 o 
  -8  -4   5      130.73      136.69      7.85 o 
  -7  -4   5       27.80       26.98      2.24 o 
  -6  -4   5      346.56      340.86      6.51 o 
  -5  -4   5      116.63      121.55      3.44 o 
  -4  -4   5      440.06      443.55      5.99 o 
  -3  -4   5     2268.08     2205.84     21.39 o 
  -2  -4   5       64.34       67.64      2.40 o 
  -1  -4   5      381.10      346.35      5.06 o 
   0  -4   5       91.50       82.37      1.52 o 
   1  -4   5      246.78      253.25      4.68 o 
   2  -4   5      163.38      147.08      2.75 o 
   3  -4   5      114.09       97.49      2.55 o 
   4  -4   5        3.78        1.84      0.57 o 
   5  -4   5      292.86      292.95      4.73 o 
   6  -4   5       40.85       37.59      1.62 o 
   7  -4   5       86.90       84.01      3.17 o 
   8  -4   5        8.25       12.28      2.35 o 
   9  -4   5        8.07        8.06      1.40 o 
  10  -4   5      104.73      106.83      4.10 o 
  -9  -3   5       52.40       59.98      3.38 o 
  -8  -3   5       14.84       13.49      1.97 o 
  -7  -3   5       22.35       19.27      1.85 o 
  -6  -3   5      601.66      601.06      8.25 o 
  -5  -3   5      572.97      562.66      7.65 o 
  -4  -3   5      461.66      444.27      5.38 o 
  -3  -3   5       18.31       14.02      0.93 o 
  -2  -3   5      205.56      191.06      2.85 o 
  -1  -3   5     1405.01     1322.61     11.94 o 
   0  -3   5       83.59       98.09      1.81 o 
   1  -3   5      736.23      701.15      6.89 o 
   2  -3   5      230.65      228.89      3.39 o 
   3  -3   5      290.85      292.32      4.17 o 
   4  -3   5      794.70      806.56      9.76 o 
   5  -3   5      272.59      249.47      4.95 o 
   6  -3   5      905.72      877.37     10.69 o 
   7  -3   5       64.31       59.50      2.02 o 
   8  -3   5        0.22        0.08      0.54 o 
   9  -3   5       28.88       34.35      2.51 o 
  10  -3   5        0.42       -0.92      0.92 o 
  11  -3   5        2.08        3.19      2.61 o 
  -9  -2   5       23.76       25.34      1.80 o 
  -8  -2   5       11.89       14.55      1.96 o 
  -7  -2   5       48.33       43.89      2.65 o 
  -6  -2   5        4.33        4.15      0.85 o 
  -5  -2   5      384.01      343.45      5.28 o 
  -4  -2   5       44.78       42.91      1.67 o 
  -3  -2   5     1769.09     1777.29     15.78 o 
  -2  -2   5      209.11      193.85      2.80 o 
  -1  -2   5      111.32      107.51      1.78 o 
   0  -2   5      899.84      907.24      7.49 o 
   1  -2   5      242.98      226.22      2.84 o 
   2  -2   5      320.17      324.69      3.63 o 
   3  -2   5       29.68       26.69      1.22 o 
   4  -2   5      213.14      238.11      4.58 o 
   5  -2   5       13.89       22.89      1.15 o 
   6  -2   5       15.87       12.92      1.11 o 
   7  -2   5       15.36        9.49      1.15 o 
   8  -2   5       81.10       83.46      2.79 o 
   9  -2   5       43.01       41.41      2.79 o 
  10  -2   5        0.34        0.13      0.91 o 
  11  -2   5       30.43       25.91      2.55 o 
  -9  -1   5       47.98       45.58      4.06 o 
  -8  -1   5       56.14       58.01      3.84 o 
  -7  -1   5        2.98        3.95      0.87 o 
  -6  -1   5       45.72       48.77      2.11 o 
  -5  -1   5      103.56       92.73      2.26 o 
  -4  -1   5      113.63      105.36      2.30 o 
  -3  -1   5      173.78      171.58      2.88 o 
  -2  -1   5      253.03      256.27      3.11 o 
  -1  -1   5      101.67      103.32      2.03 o 
   0  -1   5     4699.19     4936.86     37.96 o 
   1  -1   5       23.00       22.80      0.67 o 
   2  -1   5     1250.26     1194.16     10.94 o 
   3  -1   5       78.93       92.78      1.20 o 
   4  -1   5      242.49      239.86      3.33 o 
   5  -1   5       94.72       97.98      2.36 o 
   6  -1   5       96.49       88.79      2.29 o 
   7  -1   5       10.94       10.83      1.04 o 
   8  -1   5        0.69        1.21      0.67 o 
   9  -1   5        8.16        9.42      1.44 o 
  10  -1   5        2.53        1.80      1.10 o 
  11  -1   5        3.18        2.61      1.22 o 
  -9   0   5       50.69       57.26      4.44 o 
  -8   0   5       17.54       19.19      3.09 o 
  -7   0   5      186.19      192.43      5.41 o 
  -6   0   5       47.91       51.07      3.13 o 
  -5   0   5      106.80      105.19      2.90 o 
  -4   0   5       86.13       92.06      2.27 o 
  -3   0   5       74.73       83.67      1.66 o 
  -2   0   5     1832.14     1801.71     14.25 o 
  -1   0   5     1951.84     2144.75     17.45 o 
   0   0   5      195.14      188.00      2.14 o 
   1   0   5     2593.18     2641.27     17.86 o 
   2   0   5      480.42      498.18      4.23 o 
   3   0   5        3.32        5.07      0.37 o 
   4   0   5      439.96      433.81      3.76 o 
   5   0   5       93.37       89.26      1.33 o 
   6   0   5       13.27        8.22      0.86 o 
   7   0   5       30.18       29.24      1.61 o 
   8   0   5       17.16       14.84      1.43 o 
   9   0   5        0.23        0.82      0.74 o 
  10   0   5      261.51      246.30      6.47 o 
  11   0   5       68.53       69.24      7.28 o 
  -9   1   5        2.57        3.78      1.63 o 
  -8   1   5        2.31        2.32      2.24 o 
  -7   1   5        9.23        9.71      1.53 o 
  -6   1   5       24.37       24.10      2.02 o 
  -5   1   5       24.29       20.05      0.96 o 
  -4   1   5      115.40      114.43      2.15 o 
  -3   1   5     1503.70     1444.67     12.03 o 
  -2   1   5      312.37      296.63      3.30 o 
  -1   1   5        2.01        0.95      0.26 o 
   0   1   5      507.89      483.10      4.02 o 
   1   1   5       71.40       67.52      1.00 o 
   2   1   5      111.40      111.40      1.38 o 
   3   1   5      736.20      778.09      5.86 o 
   4   1   5      631.82      619.30      5.50 o 
   5   1   5      184.32      167.03      2.38 o 
   6   1   5     1167.96     1173.68     10.86 o 
   7   1   5     1110.21     1102.44     10.25 o 
   8   1   5        0.03       -0.58      0.58 o 
   9   1   5        1.94        0.61      0.73 o 
  10   1   5        3.20        3.42      1.22 o 
  11   1   5        6.13        5.39      1.52 o 
  -9   2   5       11.10       12.68      5.36 o 
  -8   2   5       30.18       28.43      2.95 o 
  -7   2   5      169.16      166.17      5.86 o 
  -6   2   5      229.99      218.78      5.32 o 
  -5   2   5      238.16      239.16      4.84 o 
  -4   2   5     1929.24     1871.30     22.73 o 
  -3   2   5       44.14       47.91      0.90 o 
  -2   2   5       80.39       92.79      1.31 o 
  -1   2   5       51.66       48.88      0.95 o 
   0   2   5      140.65      172.49      1.74 o 
   1   2   5      511.43      488.82      4.23 o 
   2   2   5     1049.83     1140.26      8.53 o 
   3   2   5        9.55       20.10      0.62 o 
   4   2   5     3774.63     3882.84     27.23 o 
   5   2   5        0.53        1.16      0.29 o 
   6   2   5      903.78      952.00      9.15 o 
   7   2   5      268.83      272.50      3.76 o 
   8   2   5      270.97      271.11      3.84 o 
   9   2   5       14.73       17.51      1.67 o 
  10   2   5        2.64        3.01      1.15 o 
  11   2   5       55.26       68.42      4.15 o 
  -9   3   5       69.41       64.57      4.55 o 
  -8   3   5      172.96      169.26      6.18 o 
  -7   3   5       90.60       95.12      4.54 o 
  -6   3   5      117.77      111.11      4.42 o 
  -5   3   5      274.98      263.18      5.04 o 
  -4   3   5      218.25      203.87      4.08 o 
  -3   3   5      146.20      148.77      2.54 o 
  -2   3   5       37.49       39.93      0.99 o 
  -1   3   5       91.14      100.40      1.53 o 
   0   3   5      393.65      420.20      4.93 o 
   1   3   5      163.43      175.70      1.85 o 
   2   3   5      867.88      891.49      7.20 o 
   3   3   5        3.88        5.16      0.36 o 
   4   3   5      110.86      111.52      1.54 o 
   5   3   5       51.92       47.90      1.04 o 
   6   3   5      494.99      522.77      5.08 o 
   7   3   5       53.17       55.59      1.42 o 
   8   3   5      259.32      246.58      3.71 o 
   9   3   5       31.88       33.28      1.82 o 
  10   3   5        3.95        3.83      0.80 o 
  11   3   5        1.66        1.88      1.19 o 
  -9   4   5       92.07       92.87      7.17 o 
  -8   4   5        0.43        4.00      1.45 o 
  -7   4   5        8.75       15.13      2.04 o 
  -6   4   5      289.06      293.56      7.71 o 
  -5   4   5        0.52        1.36      0.81 o 
  -4   4   5       85.76       75.00      3.72 o 
  -3   4   5     2264.66     2266.16     23.94 o 
  -2   4   5      213.75      203.88      3.09 o 
  -1   4   5     1860.13     1846.97     19.12 o 
   0   4   5      116.82      116.36      1.61 o 
   1   4   5     1084.06     1199.08     11.39 o 
   2   4   5       11.70       24.97      0.67 o 
   3   4   5      123.52      135.11      1.62 o 
   4   4   5      260.32      255.25      2.80 o 
   5   4   5      715.27      747.02      6.58 o 
   6   4   5        7.90        8.08      0.62 o 
   7   4   5      484.13      476.76      4.91 o 
   8   4   5       10.87        8.92      0.73 o 
   9   4   5       81.93       86.73      2.53 o 
  10   4   5       25.51       25.94      2.24 o 
  11   4   5        2.32        3.53      0.87 o 
  -8   5   5       95.68       89.94      4.31 o 
  -7   5   5       33.21       33.68      3.98 o 
  -6   5   5       15.21       13.35      1.82 o 
  -5   5   5      299.84      303.73      6.45 o 
  -4   5   5      662.82      694.81     17.39 o 
  -3   5   5       60.90       54.81      3.72 o 
  -2   5   5      140.84      140.56      3.65 o 
  -1   5   5      475.08      502.00      7.00 o 
   0   5   5      143.24      132.95      2.61 o 
   1   5   5       51.47       70.89      1.21 o 
   2   5   5        7.65       10.10      0.59 o 
   3   5   5     1449.10     1460.57     12.01 o 
   4   5   5       32.88       36.72      1.00 o 
   5   5   5       15.58       14.89      0.75 o 
   6   5   5        3.36        2.11      0.43 o 
   7   5   5     1130.66     1144.83     11.09 o 
   8   5   5      173.21      178.82      3.66 o 
   9   5   5        4.75        3.41      1.11 o 
  10   5   5       13.31       13.32      2.32 o 
  11   5   5        7.61        6.37      1.74 o 
  -8   6   5      103.80      113.64     10.14 o 
  -7   6   5        6.75        5.10      1.45 o 
  -6   6   5        0.08        1.16      1.74 o 
  -5   6   5      156.78      168.09      5.03 o 
  -4   6   5      443.50      421.53     12.16 o 
  -3   6   5      315.35      303.16      5.81 o 
  -2   6   5      118.61      145.57      3.43 o 
  -1   6   5      126.41      115.94      2.82 o 
   0   6   5      439.11      450.23      6.91 o 
   1   6   5       94.31      103.98      2.78 o 
   2   6   5      310.77      309.35      4.58 o 
   3   6   5      378.30      384.92      5.02 o 
   4   6   5      138.09      123.19      2.79 o 
   5   6   5      344.59      344.64      6.65 o 
   6   6   5       43.05       35.96      1.87 o 
   7   6   5      255.74      262.51      5.79 o 
   8   6   5       68.50       65.17      2.84 o 
   9   6   5       54.55       61.57      3.21 o 
  10   6   5       87.39       91.59      8.90 o 
  -7   7   5       28.68       29.47      4.13 o 
  -6   7   5        1.36        1.88      1.45 o 
  -5   7   5      102.16      101.84      3.72 o 
  -4   7   5      163.70      159.90      4.61 o 
  -3   7   5       97.59       89.63      3.91 o 
  -2   7   5       54.15       34.03      2.46 o 
  -1   7   5      170.39      181.57      6.23 o 
   0   7   5        0.63        2.17      1.01 o 
   1   7   5       14.89       11.44      2.03 o 
   2   7   5        0.11       -0.87      1.01 o 
   3   7   5        2.48        2.94      0.86 o 
   4   7   5       42.44       43.06      2.08 o 
   5   7   5       62.98       61.42      2.12 o 
   6   7   5       12.37       13.74      1.28 o 
   7   7   5       83.72       78.45      3.52 o 
   8   7   5       45.48       45.44      2.78 o 
   9   7   5       16.54       13.81      1.95 o 
  10   7   5       19.71       26.87      2.61 o 
  -6   8   5       53.94       69.21      3.91 o 
  -5   8   5      135.50      136.11      5.36 o 
  -4   8   5       77.02       88.32      4.05 o 
  -3   8   5        4.50        7.38      1.45 o 
  -2   8   5       11.90       16.07      2.03 o 
  -1   8   5        9.40        7.24      1.59 o 
   0   8   5      795.47      755.11     19.11 o 
   1   8   5      196.87      196.34      7.53 o 
   2   8   5       24.73       19.40      2.75 o 
   3   8   5     1907.36     1900.51     46.84 o 
   4   8   5      112.79      112.20      3.72 o 
   5   8   5        9.13       10.23      1.53 o 
   6   8   5       85.27       83.02      3.02 o 
   7   8   5       23.82       27.08      2.51 o 
   8   8   5       80.65       78.03      5.79 o 
   9   8   5        0.59        1.65      1.11 o 
  -5   9   5        0.58        0.43      0.87 o 
  -4   9   5       41.46       35.91      3.04 o 
  -3   9   5       14.23       13.03      2.03 o 
  -2   9   5       26.43       29.68      3.04 o 
  -1   9   5       98.59      106.57      5.21 o 
   0   9   5        9.85        7.82      1.74 o 
   1   9   5       58.15       50.39      4.49 o 
   2   9   5        2.61        2.90      1.59 o 
   3   9   5       17.51       13.32      2.61 o 
   4   9   5      137.68      146.04      3.76 o 
   5   9   5       19.03       23.15      2.06 o 
   6   9   5      167.79      168.58      5.46 o 
   7   9   5      133.20      125.21      4.78 o 
   8   9   5       31.23       38.90      3.15 o 
  -4  10   5      109.13      127.71      5.50 o 
  -3  10   5       22.56       22.15      2.75 o 
  -2  10   5        3.98        2.32      1.30 o 
  -1  10   5      139.96      147.84      6.66 o 
   0  10   5        5.43        6.37      1.88 o 
   1  10   5        0.32       -0.43      1.16 o 
   2  10   5       12.76       13.90      2.75 o 
   3  10   5      178.56      166.22      8.25 o 
   4  10   5       18.01       13.32      2.90 o 
   5  10   5        0.01        0.29      1.59 o 
   6  10   5       91.49       94.57      3.83 o 
   7  10   5       98.40       97.16      5.36 o 
  -2  11   5        2.98        0.87      1.30 o 
  -1  11   5       45.77       43.73      4.34 o 
   0  11   5       16.20       13.18      2.61 o 
   1  11   5        7.58        8.40      2.32 o 
   2  11   5      148.34      155.94      7.96 o 
   3  11   5       70.13       72.69      6.37 o 
   4  11   5        0.49       -0.14      1.59 o 
   5  11   5       82.88       84.13      7.38 o 
   6  11   5       41.07       37.94      5.21 o 
  -3  -9   6        3.05        2.03      1.88 o 
  -2  -9   6      177.14      175.49      8.69 o 
  -1  -9   6       52.14       59.51      5.50 o 
   0  -9   6        0.01        0.43      1.45 o 
   1  -9   6       19.21       18.39      2.90 o 
   2  -9   6       17.15       21.86      3.04 o 
   3  -9   6       73.15       69.79      4.63 o 
   4  -9   6       32.88       33.74      3.48 o 
  -5  -8   6        1.20        1.30      1.45 o 
  -4  -8   6       95.43      109.47      5.21 o 
  -3  -8   6       38.76       38.48      1.97 o 
  -2  -8   6      398.45      438.29     14.62 o 
  -1  -8   6      102.20      116.70      6.52 o 
   0  -8   6       12.35       12.89      2.46 o 
   1  -8   6        0.92        0.34      1.04 o 
   2  -8   6      132.01      129.70      5.06 o 
   3  -8   6        0.05        0.45      1.07 o 
   4  -8   6       67.91       59.05      7.96 o 
   5  -8   6       54.38       62.42      3.38 o 
   6  -8   6        0.28        2.81      1.15 o 
  -6  -7   6      107.92      118.87      4.96 o 
  -5  -7   6       52.97       59.86      3.84 o 
  -4  -7   6        9.58       10.08      1.90 o 
  -3  -7   6       95.37       84.74      3.21 o 
  -2  -7   6        3.32        1.51      0.63 o 
  -1  -7   6       69.74       74.97      4.14 o 
   0  -7   6      108.81      106.83      4.55 o 
   1  -7   6       52.42       54.17      3.35 o 
   2  -7   6      174.03      177.62      7.75 o 
   3  -7   6        3.55        1.94      1.12 o 
   4  -7   6       15.47       22.02      2.21 o 
   5  -7   6       81.18       93.31      7.24 o 
   6  -7   6       68.52       67.06      5.86 o 
   7  -7   6       18.46       27.62      2.45 o 
  -7  -6   6      136.44      141.53      4.85 o 
  -6  -6   6       16.20       22.97      2.19 o 
  -5  -6   6        8.54       10.49      1.55 o 
  -4  -6   6      412.72      396.19     12.14 o 
  -3  -6   6       38.46       43.03      6.39 o 
  -2  -6   6        0.19       -0.06      0.67 o 
  -1  -6   6      137.29      128.12      7.99 o 
   0  -6   6        0.35       -0.45      0.82 o 
   1  -6   6      132.84      145.62      4.28 o 
   2  -6   6      124.00      111.61      3.58 o 
   3  -6   6       31.57       30.44      1.61 o 
   4  -6   6        0.85        3.13      0.89 o 
   5  -6   6      300.70      288.18      7.34 o 
   6  -6   6       29.75       31.63      2.45 o 
   7  -6   6        4.45        6.68      2.82 o 
   8  -6   6       71.38       71.03      3.52 o 
  -7  -5   6       13.10       14.12      2.78 o 
  -6  -5   6        7.52       14.25      1.82 o 
  -5  -5   6      101.30      115.07      3.98 o 
  -4  -5   6        2.89        3.90      0.95 o 
  -3  -5   6      139.45      137.37      3.35 o 
  -2  -5   6      701.21      685.12      8.75 o 
  -1  -5   6     1386.04     1300.89     14.98 o 
   0  -5   6        1.69        3.14      0.86 o 
   1  -5   6        2.55        3.68      0.84 o 
   2  -5   6       60.34       64.06      2.78 o 
   3  -5   6        3.98        5.03      0.70 o 
   4  -5   6        0.90        1.67      1.14 o 
   5  -5   6      139.33      145.08      5.50 o 
   6  -5   6       62.01       61.68      3.09 o 
   7  -5   6       39.76       39.61      2.59 o 
   8  -5   6        8.47       14.43      1.90 o 
   9  -5   6        1.23        1.05      1.12 o 
  -8  -4   6        6.01        4.58      2.27 o 
  -7  -4   6       11.58       13.49      1.74 o 
  -6  -4   6      148.82      159.02      5.71 o 
  -5  -4   6      156.86      158.76      4.11 o 
  -4  -4   6      341.02      327.44      6.10 o 
  -3  -4   6      306.46      273.27      4.68 o 
  -2  -4   6     2148.24     2178.01     21.23 o 
  -1  -4   6     1012.15      953.04     10.43 o 
   0  -4   6        2.25        1.98      0.53 o 
   1  -4   6     1268.34     1248.55     16.80 o 
   2  -4   6        2.35        3.55      0.82 o 
   3  -4   6      139.31      135.79      2.82 o 
   4  -4   6      643.66      643.94      8.21 o 
   5  -4   6       21.06       14.66      1.33 o 
   6  -4   6      415.17      374.13      7.52 o 
   7  -4   6       13.66       21.45      2.12 o 
   8  -4   6      546.48      521.77     11.23 o 
   9  -4   6      133.72      134.10      4.35 o 
  10  -4   6      148.01      147.68      7.27 o 
  -8  -3   6      128.08      125.44      5.04 o 
  -7  -3   6       51.08       53.01      3.03 o 
  -6  -3   6        0.14        1.86      0.83 o 
  -5  -3   6       32.74       25.42      1.85 o 
  -4  -3   6      179.58      180.56      4.12 o 
  -3  -3   6      285.13      296.77      6.67 o 
  -2  -3   6        3.73        3.31      0.66 o 
  -1  -3   6       43.99       47.01      1.51 o 
   0  -3   6      501.16      486.61      5.83 o 
   1  -3   6       16.63       15.99      0.86 o 
   2  -3   6      271.83      278.75      5.02 o 
   3  -3   6      320.38      327.20      4.87 o 
   4  -3   6       77.89       77.15      1.92 o 
   5  -3   6       98.43       99.84      2.52 o 
   6  -3   6      235.93      263.37      5.04 o 
   7  -3   6       97.47       89.47      2.51 o 
   8  -3   6       58.87       63.94      3.19 o 
   9  -3   6       11.97       10.70      1.95 o 
  10  -3   6       22.58       24.26      2.38 o 
  -9  -2   6       15.33       18.37      3.26 o 
  -8  -2   6       37.50       41.45      2.60 o 
  -7  -2   6        4.79        2.20      1.20 o 
  -6  -2   6      100.93       96.54      2.86 o 
  -5  -2   6      127.29       94.71      2.54 o 
  -4  -2   6       44.40       41.36      1.78 o 
  -3  -2   6      989.87      946.44      9.39 o 
  -2  -2   6      167.73      172.99      3.35 o 
  -1  -2   6      135.65      135.18      2.72 o 
   0  -2   6      240.55      222.78      2.98 o 
   1  -2   6      673.59      685.91      8.32 o 
   2  -2   6      207.93      217.52      3.65 o 
   3  -2   6      830.36      853.46     11.07 o 
   4  -2   6       26.66       31.23      1.80 o 
   5  -2   6      628.17      626.56      8.18 o 
   6  -2   6        5.19        6.89      0.86 o 
   7  -2   6       11.99       12.40      1.10 o 
   8  -2   6      150.11      157.00      3.58 o 
   9  -2   6      176.61      164.76      4.90 o 
  10  -2   6        0.02       -0.63      1.25 o 
  11  -2   6        2.40        1.45      1.16 o 
  -9  -1   6       27.95       29.54      3.51 o 
  -8  -1   6       83.13       90.67      2.80 o 
  -7  -1   6      137.84      140.58      3.55 o 
  -6  -1   6      213.40      194.00      4.23 o 
  -5  -1   6       74.26       63.91      2.06 o 
  -4  -1   6       59.56       58.74      1.88 o 
  -3  -1   6      105.21      107.37      5.71 o 
  -2  -1   6      340.07      371.36      4.44 o 
  -1  -1   6      404.60      360.11      4.21 o 
   0  -1   6      645.60      615.68      6.20 o 
   1  -1   6       89.45       83.80      1.38 o 
   2  -1   6      365.13      371.43      4.66 o 
   3  -1   6      912.21      896.80      7.77 o 
   4  -1   6      117.19      115.74      1.66 o 
   5  -1   6       35.90       33.88      1.53 o 
   6  -1   6       10.87        8.41      0.90 o 
   7  -1   6        2.12        1.36      0.59 o 
   8  -1   6      171.36      175.70      3.78 o 
   9  -1   6       11.02        8.37      1.44 o 
  10  -1   6        0.81        0.20      0.97 o 
  11  -1   6        5.35        4.79      1.43 o 
  -9   0   6        0.87        0.38      1.45 o 
  -8   0   6      159.47      156.46      6.30 o 
  -7   0   6        3.29        1.82      0.52 o 
  -6   0   6       26.55       23.35      2.49 o 
  -5   0   6       24.57       22.71      1.47 o 
  -4   0   6       44.32       50.38      1.91 o 
  -3   0   6       76.12       90.75      3.51 o 
  -2   0   6       24.44       24.20      1.07 o 
  -1   0   6      183.95      181.55      2.70 o 
   0   0   6     1248.12     1142.32      8.79 o 
   1   0   6      759.35      844.88      6.41 o 
   2   0   6        4.16        2.92      0.39 o 
   3   0   6      611.75      599.46      5.40 o 
   4   0   6      409.17      425.53      4.56 o 
   5   0   6      363.36      393.28      3.78 o 
   6   0   6        9.60       16.97      2.08 o 
   7   0   6      509.96      498.88      7.22 o 
   8   0   6        7.14        5.98      1.03 o 
   9   0   6       49.24       51.62      3.11 o 
  10   0   6      122.54      128.86      6.99 o 
  11   0   6        1.35        0.64      1.13 o 
  -9   1   6      130.20      136.62      8.18 o 
  -8   1   6       29.48       33.46      6.15 o 
  -7   1   6       43.64       42.77      3.59 o 
  -6   1   6      168.49      148.24      4.67 o 
  -5   1   6       47.53       51.89      1.71 o 
  -4   1   6       44.32       42.57      1.61 o 
  -3   1   6        2.28        2.37      0.53 o 
  -2   1   6      648.76      678.21      6.75 o 
  -1   1   6      281.47      280.99      3.11 o 
   0   1   6       87.87       83.86      1.26 o 
   1   1   6      140.55      152.93      1.80 o 
   2   1   6       38.03       34.32      0.81 o 
   3   1   6      379.88      350.08      3.32 o 
   4   1   6      316.02      307.74      3.11 o 
   5   1   6      257.31      262.56      3.34 o 
   6   1   6      312.80      307.46      3.90 o 
   7   1   6      220.00      216.51      3.33 o 
   8   1   6       12.29       12.54      1.38 o 
   9   1   6       38.60       33.97      3.03 o 
  10   1   6        1.19        0.92      1.02 o 
  11   1   6       25.09       29.92      2.74 o 
  -9   2   6        5.70        7.07      2.04 o 
  -8   2   6       18.73       16.35      2.43 o 
  -7   2   6      304.53      295.83      8.49 o 
  -6   2   6       72.45       63.92      3.70 o 
  -5   2   6      611.14      572.34      9.92 o 
  -4   2   6        0.69        0.00      0.79 o 
  -3   2   6      478.31      461.87      6.34 o 
  -2   2   6      593.57      570.18      5.88 o 
  -1   2   6       31.56       27.62      0.85 o 
   0   2   6      342.19      329.08      3.02 o 
   1   2   6      336.81      357.73      3.27 o 
   2   2   6      206.52      213.98      2.35 o 
   3   2   6      284.15      281.00      2.96 o 
   4   2   6      349.43      348.75      3.40 o 
   5   2   6       20.80       13.64      1.13 o 
   6   2   6      423.01      427.06      4.62 o 
   7   2   6      162.24      167.82      2.76 o 
   8   2   6      486.17      482.52      6.67 o 
   9   2   6      166.01      158.29      5.77 o 
  10   2   6      141.71      135.58      4.65 o 
  11   2   6       30.75       34.56      2.89 o 
  -8   3   6      125.97      143.72      5.86 o 
  -7   3   6        2.20        1.07      1.20 o 
  -6   3   6        0.07        5.21      1.47 o 
  -5   3   6      262.23      270.54      7.30 o 
  -4   3   6        1.90        1.44      0.94 o 
  -3   3   6     1400.36     1359.63     26.19 o 
  -2   3   6      505.80      486.57      4.58 o 
  -1   3   6      599.60      583.63      5.56 o 
   0   3   6      436.61      441.44      5.18 o 
   1   3   6      817.35      829.91      7.21 o 
   2   3   6      790.68      721.17      6.04 o 
   3   3   6     1959.60     2144.23     17.34 o 
   4   3   6      444.40      459.74      4.20 o 
   5   3   6      228.32      226.02      2.80 o 
   6   3   6      141.73      166.43      3.87 o 
   7   3   6      114.00      116.06      2.09 o 
   8   3   6     1255.25     1262.84     13.36 o 
   9   3   6       59.02       63.47      2.13 o 
  10   3   6       74.06       72.21      3.08 o 
  11   3   6        3.53        3.89      1.36 o 
  -8   4   6       30.30       28.12      3.02 o 
  -7   4   6       25.24       26.72      2.78 o 
  -6   4   6        7.69        6.69      2.61 o 
  -5   4   6      166.70      175.51      5.57 o 
  -4   4   6        0.15        0.20      0.78 o 
  -3   4   6      999.24      978.45     20.77 o 
  -2   4   6      716.81      702.89      9.90 o 
  -1   4   6      851.17      864.77      9.63 o 
   0   4   6      683.54      693.77      6.64 o 
   1   4   6      142.35      135.89      2.18 o 
   2   4   6      238.22      275.25      2.72 o 
   3   4   6      818.12      833.27      6.97 o 
   4   4   6      150.80      151.42      2.01 o 
   5   4   6       26.40       17.41      0.82 o 
   6   4   6      517.17      527.25      5.66 o 
   7   4   6        6.70        8.34      0.70 o 
   8   4   6        0.10        0.94      0.51 o 
   9   4   6        3.72        3.09      0.89 o 
  10   4   6       30.76       33.41      2.03 o 
  11   4   6       67.11       68.25      2.48 o 
  -8   5   6       21.40       20.19      2.60 o 
  -7   5   6        2.53        3.95      1.36 o 
  -6   5   6       21.06       18.35      2.53 o 
  -5   5   6      247.54      242.41      8.11 o 
  -4   5   6      308.48      302.26      6.40 o 
  -3   5   6       15.05       12.65      1.37 o 
  -2   5   6      537.40      525.08      9.53 o 
  -1   5   6      176.24      165.28      3.68 o 
   0   5   6      606.69      571.28      7.82 o 
   1   5   6      222.30      245.15      3.17 o 
   2   5   6      178.30      160.19      2.04 o 
   3   5   6       62.02       49.85      0.97 o 
   4   5   6       27.71       28.15      1.01 o 
   5   5   6      222.18      205.37      3.12 o 
   6   5   6      114.67      116.07      2.59 o 
   7   5   6      459.20      447.97      7.13 o 
   8   5   6        6.57        6.55      1.17 o 
   9   5   6      165.80      166.73     14.12 o 
  10   5   6       40.89       36.20      3.48 o 
  11   5   6       24.66       20.13      2.61 o 
  -7   6   6       14.15       18.24      2.32 o 
  -6   6   6       31.64       50.59      3.09 o 
  -5   6   6       30.84       27.75      2.43 o 
  -4   6   6       16.89       18.66      1.95 o 
  -3   6   6       25.35       30.89      2.33 o 
  -2   6   6      403.15      364.37      8.25 o 
  -1   6   6      148.10      152.77      6.59 o 
   0   6   6       63.56       74.51      2.91 o 
   1   6   6        0.80        3.04      1.30 o 
   2   6   6      123.70      125.50      8.98 o 
   3   6   6      503.43      494.32      7.88 o 
   4   6   6        3.17        4.23      0.73 o 
   5   6   6       10.78       11.23      1.07 o 
   6   6   6       37.28       36.83      2.15 o 
   7   6   6       78.62       72.44      2.80 o 
   8   6   6       36.26       38.27      2.45 o 
   9   6   6      130.93      134.56      4.81 o 
  10   6   6        2.36        1.41      1.07 o 
  -6   7   6       93.25       93.52      7.31 o 
  -5   7   6       36.87       38.95      4.20 o 
  -4   7   6       26.51       25.89      2.25 o 
  -3   7   6      148.54      138.28      5.50 o 
  -2   7   6      680.11      613.06     15.35 o 
  -1   7   6        9.12        8.40      1.74 o 
   0   7   6      171.58      142.04      5.79 o 
   1   7   6      191.93      172.89      6.95 o 
   2   7   6      365.00      341.31      9.63 o 
   3   7   6      624.02      623.58     13.47 o 
   4   7   6       54.22       54.18      2.22 o 
   5   7   6      449.31      449.93     10.33 o 
   6   7   6      506.52      501.49      8.76 o 
   7   7   6       29.37       32.18      2.27 o 
   8   7   6       10.26       13.85      1.63 o 
   9   7   6      100.45       97.46      4.30 o 
  10   7   6       48.73       53.83      5.00 o 
  -6   8   6      203.69      231.96      8.11 o 
  -5   8   6       12.47       10.14      1.88 o 
  -4   8   6        0.24        1.45      1.16 o 
  -3   8   6       91.18       90.50      4.34 o 
  -2   8   6       42.59       49.81      3.33 o 
  -1   8   6       66.76       74.14      4.20 o 
   0   8   6        0.00       -0.29      0.87 o 
   1   8   6       68.63       78.19      4.63 o 
   2   8   6      302.07      301.46     10.43 o 
   3   8   6        4.27        4.28      1.09 o 
   4   8   6       88.45       87.66      3.84 o 
   5   8   6      582.23      583.99     11.71 o 
   6   8   6      113.42      110.33      3.53 o 
   7   8   6        0.10       -0.65      0.82 o 
   8   8   6        3.68        3.28      1.59 o 
   9   8   6      102.24       97.84      4.40 o 
  -5   9   6        6.72       10.57      2.03 o 
  -4   9   6        1.18        1.45      1.16 o 
  -3   9   6       21.52       23.89      2.75 o 
  -2   9   6      202.83      204.02      7.53 o 
  -1   9   6       23.99       27.51      3.04 o 
   0   9   6       20.85       20.13      2.90 o 
   1   9   6      127.73      125.25      6.37 o 
   2   9   6       17.34       16.22      2.90 o 
   3   9   6       51.13       51.98      4.92 o 
   4   9   6      124.70      117.41      3.39 o 
   5   9   6       11.11       10.33      1.55 o 
   6   9   6       31.59       34.27      2.70 o 
   7   9   6       15.74       15.15      2.17 o 
   8   9   6        9.45       10.65      1.88 o 
  -3  10   6       48.66       47.20      4.05 o 
  -2  10   6      177.32      179.26      7.38 o 
  -1  10   6        0.59        0.87      1.16 o 
   0  10   6       36.43       33.88      3.76 o 
   1  10   6        6.24        6.23      2.03 o 
   2  10   6      250.48      256.43     10.28 o 
   3  10   6       42.00       34.90      4.34 o 
   4  10   6      209.92      192.43      9.27 o 
   5  10   6      126.11      135.41     10.71 o 
   6  10   6        4.94        4.83      1.23 o 
   7  10   6       18.21       17.23      2.61 o 
  -1  11   6       60.02       57.34      5.07 o 
   0  11   6       56.36       61.39      5.50 o 
   1  11   6       36.71       32.72      4.20 o 
   2  11   6      180.25      177.37      8.83 o 
   3  11   6       10.66        7.82      2.61 o 
   4  11   6       28.80       24.33      4.20 o 
   5  11   6        9.45       15.35      3.48 o 
  -1  -9   7        0.26        0.87      1.59 o 
   0  -9   7       28.37       16.07      3.19 o 
   1  -9   7        4.22        3.19      1.88 o 
   2  -9   7        3.25        5.94      2.03 o 
   3  -9   7        3.93        5.50      2.03 o 
  -4  -8   7       12.12       12.16      2.03 o 
  -3  -8   7      118.46      138.13      7.82 o 
  -2  -8   7      138.63      152.32      7.96 o 
  -1  -8   7       23.01       36.63      4.34 o 
   0  -8   7      159.59      175.64      8.11 o 
   1  -8   7      324.41      328.47      9.25 o 
   2  -8   7       22.88       31.87      3.07 o 
   3  -8   7       35.02       46.97      3.59 o 
   4  -8   7      245.01      218.28     17.09 o 
   5  -8   7       18.51       13.38      4.92 o 
  -5  -7   7       48.28       59.45      3.98 o 
  -4  -7   7       59.62       77.68      4.28 o 
  -3  -7   7       40.74       33.19      2.34 o 
  -2  -7   7        0.07       -0.53      1.30 o 
  -1  -7   7      287.32      293.51      8.69 o 
   0  -7   7        2.21        1.77      1.18 o 
   1  -7   7       84.72       90.23      8.18 o 
   2  -7   7      111.23      116.47      4.85 o 
   3  -7   7      239.58      242.72     12.24 o 
   4  -7   7        4.09        3.55      1.38 o 
   5  -7   7        7.54        7.10      1.81 o 
   6  -7   7        8.31       12.56      1.81 o 
   7  -7   7        2.02        1.28      1.59 o 
  -6  -6   7       15.92       20.64      2.44 o 
  -5  -6   7       28.92       31.47      2.59 o 
  -4  -6   7       10.65       12.57      1.68 o 
  -3  -6   7       24.23       32.05      2.40 o 
  -2  -6   7       68.81       80.88      3.33 o 
  -1  -6   7        5.20        2.99      1.47 o 
   0  -6   7      454.38      446.98      9.07 o 
   1  -6   7      186.44      193.54      5.29 o 
   2  -6   7        9.31        7.18      1.25 o 
   3  -6   7       59.32       64.03      6.52 o 
   4  -6   7       30.69       24.45      3.33 o 
   5  -6   7       17.05       20.27      2.10 o 
   6  -6   7        0.19        1.30      1.12 o 
   7  -6   7       24.29       18.79      2.16 o 
   8  -6   7       51.15       43.24      3.29 o 
  -7  -5   7      173.09      196.26      9.81 o 
  -6  -5   7       79.50       91.67      4.37 o 
  -5  -5   7       15.18       19.07      2.03 o 
  -4  -5   7      188.86      208.46      5.54 o 
  -3  -5   7       36.21       40.73      2.08 o 
  -2  -5   7       60.07       65.66      2.61 o 
  -1  -5   7      195.27      215.63      4.49 o 
   0  -5   7       86.97       85.81      3.31 o 
   1  -5   7      138.50      128.73      5.84 o 
   2  -5   7      112.59      137.27      4.12 o 
   3  -5   7        4.61        8.09      1.19 o 
   4  -5   7      363.03      328.94      5.83 o 
   5  -5   7      304.66      310.68      7.90 o 
   6  -5   7       59.30       51.40      6.15 o 
   7  -5   7      113.44      123.85      4.67 o 
   8  -5   7      144.55      145.32      5.31 o 
   9  -5   7       21.14       15.13      2.25 o 
  -7  -4   7       52.92       49.66      3.16 o 
  -6  -4   7       29.47       32.32      3.51 o 
  -5  -4   7      429.75      430.45      9.19 o 
  -4  -4   7       15.65       18.95      1.69 o 
  -3  -4   7      348.41      325.28      7.94 o 
  -2  -4   7        0.83        1.68      0.69 o 
  -1  -4   7      590.12      559.08      7.44 o 
   0  -4   7      178.52      162.19      3.34 o 
   1  -4   7      718.79      714.86     10.68 o 
   2  -4   7     1009.06      957.77     17.72 o 
   3  -4   7       83.01       77.65      2.86 o 
   4  -4   7        8.11        8.11      0.96 o 
   5  -4   7      107.33      111.66      2.83 o 
   6  -4   7       31.79       33.31      1.99 o 
   7  -4   7        3.58        2.72      1.20 o 
   8  -4   7        0.31        0.13      1.15 o 
   9  -4   7       41.37       41.61      3.44 o 
  -8  -3   7      115.88      146.19     11.80 o 
  -7  -3   7      136.89      146.06      4.68 o 
  -6  -3   7       35.47       39.02      2.69 o 
  -5  -3   7       29.14       35.85      2.25 o 
  -4  -3   7       24.07       23.20      1.80 o 
  -3  -3   7        7.89        6.77      1.07 o 
  -2  -3   7        0.04        0.11      0.48 o 
  -1  -3   7      528.25      522.05      6.57 o 
   0  -3   7      370.41      365.60      4.94 o 
   1  -3   7      461.85      430.36      6.16 o 
   2  -3   7      610.59      606.58      8.05 o 
   3  -3   7       10.04        7.31      0.98 o 
   4  -3   7       56.47       49.23      1.77 o 
   5  -3   7        8.70       11.02      0.94 o 
   6  -3   7        1.51       15.00      6.29 o 
   7  -3   7       54.44       56.37      2.73 o 
   8  -3   7        0.78        0.41      1.04 o 
   9  -3   7        7.07        7.51      1.71 o 
  10  -3   7        7.24        9.65      1.72 o 
  -8  -2   7        5.57        7.96      1.58 o 
  -7  -2   7       40.81       44.20      4.05 o 
  -6  -2   7       10.04       13.85      1.46 o 
  -5  -2   7      175.41      159.60      4.04 o 
  -4  -2   7      198.21      201.29      3.92 o 
  -3  -2   7       24.38       31.37      1.62 o 
  -2  -2   7       17.49       15.78      1.12 o 
  -1  -2   7      644.58      690.00      7.97 o 
   0  -2   7       39.79       42.22      1.48 o 
   1  -2   7      698.15      689.28      8.59 o 
   2  -2   7      214.45      207.15      4.22 o 
   3  -2   7     1334.25     1289.02     16.56 o 
   4  -2   7      142.20      149.22      2.81 o 
   5  -2   7        0.58        0.05      0.40 o 
   6  -2   7      453.39      464.42      6.60 o 
   7  -2   7        6.95        6.34      1.00 o 
   8  -2   7       38.99       40.61      6.30 o 
   9  -2   7       61.66       60.91      3.44 o 
  10  -2   7        0.27        1.31      1.10 o 
  -8  -1   7      186.92      193.27      4.49 o 
  -7  -1   7       38.27       41.08      2.29 o 
  -6  -1   7       18.28       22.56      1.67 o 
  -5  -1   7      593.87      586.37      7.97 o 
  -4  -1   7       39.01       37.69      1.90 o 
  -3  -1   7        0.62        4.66      0.85 o 
  -2  -1   7       50.69       52.31      1.54 o 
  -1  -1   7      342.88      362.43      4.40 o 
   0  -1   7       29.07       23.68      1.21 o 
   1  -1   7      136.02      157.72      2.43 o 
   2  -1   7        7.69        6.35      0.72 o 
   3  -1   7      809.33      770.75      8.61 o 
   4  -1   7      621.64      623.83      6.55 o 
   5  -1   7      158.09      163.90      2.99 o 
   6  -1   7      158.14      154.71      2.98 o 
   7  -1   7        7.18        6.30      0.99 o 
   8  -1   7       70.86       78.38      2.56 o 
   9  -1   7        3.36        3.75      1.19 o 
  10  -1   7       12.73       13.17      1.89 o 
  11  -1   7        3.48        6.20      1.56 o 
  -8   0   7       76.42       82.51      4.95 o 
  -7   0   7        0.00        1.43      0.66 o 
  -6   0   7      259.98      258.98      6.33 o 
  -5   0   7        0.25        1.65      0.70 o 
  -4   0   7       27.18       15.90      1.17 o 
  -3   0   7      125.79      116.71      2.51 o 
  -2   0   7     1149.27     1139.12     16.14 o 
  -1   0   7        6.03        4.35      0.56 o 
   0   0   7      915.47      957.98      9.96 o 
   1   0   7     1148.38     1156.98     11.59 o 
   2   0   7      165.21      208.07      3.08 o 
   3   0   7       89.89       97.35      1.79 o 
   4   0   7       10.70       11.83      0.69 o 
   5   0   7      134.41      131.40      2.33 o 
   6   0   7      146.09      150.86      2.94 o 
   7   0   7       61.18       69.82      2.37 o 
   8   0   7        3.21        4.36      0.86 o 
   9   0   7       55.12       52.32      3.21 o 
  10   0   7       35.65       41.98      3.08 o 
  11   0   7        0.44        0.83      1.08 o 
  -8   1   7        7.82        7.42      1.95 o 
  -7   1   7        9.11        8.73      2.39 o 
  -6   1   7       74.57       79.30      4.30 o 
  -5   1   7      498.43      470.59      9.14 o 
  -4   1   7      401.57      378.35      6.03 o 
  -3   1   7        7.05        2.27      0.57 o 
  -2   1   7      646.31      643.93      8.78 o 
  -1   1   7      100.55      108.00      2.04 o 
   0   1   7       16.77       17.15      0.96 o 
   1   1   7     1067.98     1088.83      8.46 o 
   2   1   7      325.22      335.97      5.10 o 
   3   1   7     1528.34     1599.01     16.01 o 
   4   1   7        6.42        8.97      0.61 o 
   5   1   7      161.15      170.52      2.45 o 
   6   1   7      219.51      232.70      3.57 o 
   7   1   7        0.31       -0.05      0.40 o 
   8   1   7       64.04       62.48      4.45 o 
   9   1   7        9.90        6.81      1.40 o 
  10   1   7        0.21        2.25      1.13 o 
  11   1   7        6.72        7.65      1.64 o 
  -8   2   7        6.52        8.51      6.88 o 
  -7   2   7      107.59       93.83      4.71 o 
  -6   2   7      190.45      186.99      6.48 o 
  -5   2   7      114.32      110.62      4.68 o 
  -4   2   7        0.72        0.55      0.48 o 
  -3   2   7      991.09      947.71     10.99 o 
  -2   2   7      182.00      180.37      2.90 o 
  -1   2   7       86.90       93.01      1.53 o 
   0   2   7      243.48      241.21      2.52 o 
   1   2   7      452.34      467.03      4.76 o 
   2   2   7      254.51      259.12      3.29 o 
   3   2   7      148.01      157.87      2.21 o 
   4   2   7        1.51        3.17      0.51 o 
   5   2   7        0.48       -0.05      0.48 o 
   6   2   7      263.32      258.48      3.55 o 
   7   2   7        9.56       11.08      1.05 o 
   8   2   7      592.88      603.87      7.99 o 
   9   2   7      522.19      538.21     12.32 o 
  10   2   7       21.30       20.45      2.22 o 
  11   2   7        4.63        3.72      2.55 o 
  -8   3   7        0.25       -0.58      2.75 o 
  -7   3   7        9.61        9.41      1.99 o 
  -6   3   7       66.05       72.13      4.10 o 
  -5   3   7       73.65       66.78      5.14 o 
  -4   3   7      166.23      157.36      4.69 o 
  -3   3   7      371.43      357.15      7.40 o 
  -2   3   7     1279.87     1248.93     15.78 o 
  -1   3   7     1721.80     1679.85     15.03 o 
   0   3   7      851.63      839.17      7.49 o 
   1   3   7     1369.85     1361.28     10.75 o 
   2   3   7      247.33      243.61      3.74 o 
   3   3   7      232.02      226.82      2.92 o 
   4   3   7        0.45        0.10      0.29 o 
   5   3   7        0.08        0.65      0.36 o 
   6   3   7      215.12      217.89      3.22 o 
   7   3   7       23.29       25.33      1.21 o 
   8   3   7       36.61       36.23      1.83 o 
   9   3   7      217.45      224.16      4.21 o 
  10   3   7       49.28       48.54      1.94 o 
  11   3   7       23.38       24.49      2.52 o 
  -7   4   7       14.86       17.34      2.46 o 
  -6   4   7      127.96      129.99      5.14 o 
  -5   4   7       76.33       71.30      3.81 o 
  -4   4   7       21.89       20.80      1.95 o 
  -3   4   7      212.78      204.58      5.11 o 
  -2   4   7      354.89      338.67     10.78 o 
  -1   4   7      110.34      115.13      3.03 o 
   0   4   7      298.13      286.93      3.85 o 
   1   4   7       51.42       49.47      1.41 o 
   2   4   7      839.75      818.01      7.22 o 
   3   4   7       18.90       19.44      0.73 o 
   4   4   7       93.28      100.78      1.66 o 
   5   4   7      704.24      721.52      8.24 o 
   6   4   7      108.33      112.81      2.21 o 
   7   4   7       40.40       42.91      1.66 o 
   8   4   7       56.33       56.55      2.67 o 
   9   4   7      250.23      252.50      4.66 o 
  10   4   7       24.83       25.51      1.81 o 
  11   4   7        0.75       -0.24      0.79 o 
  -7   5   7        0.64        0.07      1.30 o 
  -6   5   7      135.54      138.07     19.47 o 
  -5   5   7      128.68      140.22      9.85 o 
  -4   5   7       34.06       34.16      2.37 o 
  -3   5   7       34.88       35.18      2.30 o 
  -2   5   7      228.16      221.94      5.15 o 
  -1   5   7        2.69        3.92      0.98 o 
   0   5   7      107.34      113.47      2.39 o 
   1   5   7      455.76      457.79      5.82 o 
   2   5   7      498.69      507.89      7.09 o 
   3   5   7      297.45      293.36      4.73 o 
   4   5   7        3.56        2.26      0.51 o 
   5   5   7       89.44       89.46      2.18 o 
   6   5   7       80.41       86.02      2.74 o 
   7   5   7       85.95       87.74      2.61 o 
   8   5   7       19.04       19.95      1.75 o 
   9   5   7        6.15        4.27      1.38 o 
  10   5   7       14.29       14.62      2.46 o 
  11   5   7       58.21       61.54      3.91 o 
  -7   6   7        6.58        5.79      2.53 o 
  -6   6   7        1.73        2.33      1.25 o 
  -5   6   7        0.76        1.07      1.02 o 
  -4   6   7       77.33       83.36      3.67 o 
  -3   6   7       26.97       32.58      2.57 o 
  -2   6   7       39.37       50.23      2.76 o 
  -1   6   7       12.57       13.93      2.46 o 
   0   6   7      242.14      223.85      7.82 o 
   1   6   7      480.06      490.96      8.73 o 
   2   6   7      103.25      117.48      8.76 o 
   3   6   7      121.09       93.94      6.01 o 
   4   6   7       82.90       75.86      2.57 o 
   5   6   7      131.03      132.32      5.09 o 
   6   6   7        7.46        8.86      1.38 o 
   7   6   7       30.66       31.35      2.15 o 
   8   6   7      145.00      147.88      4.29 o 
   9   6   7        2.42        1.10      1.01 o 
  10   6   7        8.87       13.11      1.83 o 
  -6   7   7      202.24      219.71     13.61 o 
  -5   7   7       36.16       38.08      3.62 o 
  -4   7   7        1.85        2.17      1.16 o 
  -3   7   7      475.61      479.71     13.32 o 
  -2   7   7        0.24       -0.29      0.87 o 
  -1   7   7        1.51        0.72      1.01 o 
   0   7   7     1111.37     1074.23     25.63 o 
   1   7   7      350.03      311.60     10.28 o 
   2   7   7        7.41        8.23      0.92 o 
   3   7   7        1.01        0.08      0.70 o 
   4   7   7      439.88      438.36      7.62 o 
   5   7   7      279.07      259.87      5.54 o 
   6   7   7       24.80       23.86      2.25 o 
   7   7   7        0.39       -0.72      0.72 o 
   8   7   7       96.33       96.38      4.15 o 
   9   7   7      137.37      138.25      5.12 o 
  10   7   7        7.09        9.75      1.83 o 
  -5   8   7       25.16       22.88      2.90 o 
  -4   8   7       28.60       37.07      3.48 o 
  -3   8   7        3.33        3.76      1.45 o 
  -2   8   7       84.59       82.97      4.63 o 
  -1   8   7       18.62       23.02      2.90 o 
   0   8   7       52.38       43.15      3.91 o 
   1   8   7      244.42      252.23      9.41 o 
   2   8   7       34.92       28.09      3.48 o 
   3   8   7      309.12      305.42      6.88 o 
   4   8   7       43.60       43.38      5.50 o 
   5   8   7      220.74      214.82      6.05 o 
   6   8   7       31.10       34.13      8.18 o 
   7   8   7       11.99       14.24      4.13 o 
   8   8   7      143.43      153.41      5.47 o 
   9   8   7        0.63       -0.34      0.94 o 
  -4   9   7       22.28       30.41      3.33 o 
  -3   9   7       11.82       13.32      2.32 o 
  -2   9   7       54.10       50.97      3.76 o 
  -1   9   7       35.49       34.03      3.62 o 
   0   9   7      196.26      189.97      7.96 o 
   1   9   7      289.59      258.46      9.85 o 
   2   9   7        4.59        6.08      2.03 o 
   3   9   7      243.55      257.01     10.43 o 
   4   9   7        0.08        0.55      0.66 o 
   5   9   7      372.71      369.85      8.52 o 
   6   9   7      109.81      100.78      5.21 o 
   7   9   7       11.91       10.64      2.39 o 
   8   9   7       63.77       74.97      8.90 o 
  -3  10   7       16.33       23.60      3.04 o 
  -2  10   7       11.49        7.82      2.03 o 
  -1  10   7       22.04       26.06      3.48 o 
   0  10   7      104.21      111.93      6.23 o 
   1  10   7       91.02       86.88      5.65 o 
   2  10   7        6.07        1.88      1.74 o 
   3  10   7        5.29        5.36      2.03 o 
   4  10   7      199.04      183.46      9.12 o 
   5  10   7       58.79       61.64      2.40 o 
   6  10   7      117.45      121.34      5.36 o 
   7  10   7        0.62        2.03      1.59 o 
   0  11   7       15.95       12.74      2.75 o 
   1  11   7       21.53       24.62      3.76 o 
   2  11   7        5.10        7.24      2.46 o 
   3  11   7       24.29       30.55      4.34 o 
   4  11   7       10.35       11.58      3.04 o 
   5  11   7       98.11      104.69      7.38 o 
  -2  -8   8       98.54      102.66      6.81 o 
  -1  -8   8        0.86        0.87      1.74 o 
   0  -8   8       96.93      103.81      5.48 o 
   1  -8   8      193.95      216.87     12.16 o 
   2  -8   8       59.68       56.91      4.23 o 
   3  -8   8       40.31       47.82      5.29 o 
   4  -8   8       55.57       48.54      3.81 o 
  -4  -7   8        2.45       -0.56      1.95 o 
  -3  -7   8       14.95       15.70      2.12 o 
  -2  -7   8        6.83       10.88      4.92 o 
  -1  -7   8        9.55       10.14      2.17 o 
   0  -7   8       56.39       71.11      4.36 o 
   1  -7   8       19.12       20.91      2.72 o 
   2  -7   8        0.41        0.35      1.23 o 
   3  -7   8      104.40      110.90      4.95 o 
   4  -7   8       55.01       48.15      3.68 o 
   5  -7   8        2.64        1.83      1.27 o 
   6  -7   8       14.44       18.03      2.29 o 
  -5  -6   8       75.76       80.10      3.75 o 
  -4  -6   8       89.72       93.83      3.87 o 
  -3  -6   8       61.61       61.18      5.21 o 
  -2  -6   8      103.73       97.95      3.77 o 
  -1  -6   8      236.56      239.33      7.81 o 
   0  -6   8      158.91      148.23      5.78 o 
   1  -6   8      141.74      144.55      5.65 o 
   2  -6   8       66.53       76.07      6.15 o 
   3  -6   8        4.97        4.13      1.88 o 
   4  -6   8       46.86       43.14      5.14 o 
   5  -6   8       45.53       48.05      3.42 o 
   6  -6   8        1.17        2.92      2.97 o 
   7  -6   8        3.25        2.82      1.28 o 
  -6  -5   8       20.49       14.39      1.99 o 
  -5  -5   8      118.27      116.57      4.32 o 
  -4  -5   8       45.11       59.75      3.73 o 
  -3  -5   8        2.01        4.01      1.49 o 
  -2  -5   8      651.66      640.06     11.26 o 
  -1  -5   8      328.87      329.68      6.14 o 
   0  -5   8      149.48      141.28      4.62 o 
   1  -5   8       12.74        9.50      1.45 o 
   2  -5   8       23.93       27.05      2.20 o 
   3  -5   8       32.87       36.30      2.52 o 
   4  -5   8       13.40       12.89      2.46 o 
   5  -5   8      158.03      169.61      7.89 o 
   6  -5   8       26.75       27.21      2.63 o 
   7  -5   8      120.16      102.69      5.14 o 
   8  -5   8        6.99        9.39      2.24 o 
  -6  -4   8       42.68       49.17      4.15 o 
  -5  -4   8      175.72      180.55      5.34 o 
  -4  -4   8       64.02       54.26      3.23 o 
  -3  -4   8       17.93       14.47      2.53 o 
  -2  -4   8        6.17        5.81      0.94 o 
  -1  -4   8        9.85       10.86      1.10 o 
   0  -4   8       60.03       56.48      2.20 o 
   1  -4   8      737.22      741.40     12.64 o 
   2  -4   8        1.53        2.50      0.97 o 
   3  -4   8       60.00       58.42      3.28 o 
   4  -4   8      276.35      272.48      6.31 o 
   5  -4   8        0.28        0.08      0.74 o 
   6  -4   8       21.87       14.29      2.68 o 
   7  -4   8        2.20        2.40      1.38 o 
   8  -4   8       16.62       17.87      2.43 o 
   9  -4   8        7.10        4.49      1.60 o 
  -7  -3   8       16.55       20.88      2.16 o 
  -6  -3   8       20.87       16.34      1.95 o 
  -5  -3   8        0.81        1.76      0.96 o 
  -4  -3   8       73.29       77.13      3.16 o 
  -3  -3   8      114.61      118.53      3.44 o 
  -2  -3   8       68.22       68.16      2.24 o 
  -1  -3   8      213.19      199.78      3.83 o 
   0  -3   8      162.43      165.22      3.31 o 
   1  -3   8      592.26      591.71     10.50 o 
   2  -3   8      164.84      169.97      3.45 o 
   3  -3   8      947.96      959.17     18.93 o 
   4  -3   8       18.15       21.75      1.65 o 
   5  -3   8        9.79        9.33      1.11 o 
   6  -3   8      255.47      270.98      5.49 o 
   7  -3   8        5.18        4.13      1.42 o 
   8  -3   8        2.86        9.02      1.77 o 
   9  -3   8        8.12        8.31      1.90 o 
  10  -3   8       20.59       19.26      5.79 o 
  -7  -2   8       27.54       32.93      5.57 o 
  -6  -2   8      148.59      144.10      6.80 o 
  -5  -2   8       19.95       17.79      1.86 o 
  -4  -2   8       63.51       68.72      2.67 o 
  -3  -2   8      494.17      437.70      7.39 o 
  -2  -2   8        1.81        1.86      0.71 o 
  -1  -2   8      208.28      214.55      3.94 o 
   0  -2   8      337.44      326.31      4.71 o 
   1  -2   8        4.11        3.63      0.74 o 
   2  -2   8       68.72       73.19      2.95 o 
   3  -2   8       65.07       63.40      1.84 o 
   4  -2   8        0.33        0.55      0.66 o 
   5  -2   8      466.47      469.25      6.78 o 
   6  -2   8      143.39      132.84      3.54 o 
   7  -2   8       18.82       18.01      1.58 o 
   8  -2   8      131.15      154.95     12.09 o 
   9  -2   8       46.88       45.65      4.71 o 
  10  -2   8        0.19        0.22      1.33 o 
  -7  -1   8        0.43       -1.38      1.38 o 
  -6  -1   8       24.78       22.10      1.94 o 
  -5  -1   8       42.46       40.15      2.02 o 
  -4  -1   8        0.20        0.29      0.65 o 
  -3  -1   8      495.34      407.80      7.52 o 
  -2  -1   8       36.56       26.52      1.53 o 
  -1  -1   8      125.17      123.48      2.63 o 
   0  -1   8      115.39      111.54      2.41 o 
   1  -1   8      193.15      181.78      4.08 o 
   2  -1   8       75.18       80.82      2.16 o 
   3  -1   8      168.95      171.27      3.07 o 
   4  -1   8        3.64        3.49      0.50 o 
   5  -1   8       40.95       41.07      1.92 o 
   6  -1   8        6.20        3.72      0.72 o 
   7  -1   8        6.94        4.38      0.97 o 
   8  -1   8       15.92       17.45      2.36 o 
   9  -1   8       16.07       22.29      2.82 o 
  10  -1   8        4.93        2.90      1.64 o 
  -7   0   8       25.74       21.17      1.39 o 
  -6   0   8       11.75       14.32      2.39 o 
  -5   0   8        7.65        9.89      1.41 o 
  -4   0   8       69.42       68.68      2.56 o 
  -3   0   8        4.01        2.87      0.77 o 
  -2   0   8      285.40      281.29      4.79 o 
  -1   0   8       13.32       17.14      1.12 o 
   0   0   8      186.04      175.91      3.17 o 
   1   0   8      320.20      319.28      4.03 o 
   2   0   8        8.84        5.94      0.75 o 
   3   0   8      106.04      103.39      2.43 o 
   4   0   8        0.65        0.99      0.86 o 
   5   0   8      483.29      477.40      5.56 o 
   6   0   8      708.01      718.32      8.04 o 
   7   0   8        2.75        2.48      0.88 o 
   8   0   8      292.19      280.83      5.82 o 
   9   0   8        1.12        1.09      1.43 o 
  10   0   8        9.70        6.95      2.17 o 
  11   0   8       33.81       34.81      3.04 o 
  -7   1   8       26.09       28.33      3.21 o 
  -6   1   8       45.54       46.20      4.63 o 
  -5   1   8      112.97       95.59      7.27 o 
  -4   1   8      323.84      292.89      5.92 o 
  -3   1   8      184.30      164.72      3.23 o 
  -2   1   8        0.58       -0.01      0.47 o 
  -1   1   8        8.29        7.55      0.77 o 
   0   1   8      278.95      263.62      4.45 o 
   1   1   8       14.60       17.28      0.91 o 
   2   1   8      173.28      190.98      3.42 o 
   3   1   8       78.46       83.10      2.12 o 
   4   1   8     1220.93     1232.38     11.60 o 
   5   1   8        5.72        4.39      0.57 o 
   6   1   8      103.76      104.20      2.39 o 
   7   1   8        0.35        0.71      0.49 o 
   8   1   8       15.13       13.32      1.46 o 
   9   1   8        8.32        9.57      2.05 o 
  10   1   8        3.65        5.91      1.88 o 
  11   1   8        1.17       -0.25      1.46 o 
  -7   2   8      177.68      187.18      6.98 o 
  -6   2   8       28.17       27.29      3.00 o 
  -5   2   8        0.10        0.48      1.17 o 
  -4   2   8        0.26        0.55      0.61 o 
  -3   2   8      160.84      155.51      4.49 o 
  -2   2   8      118.57      119.66      2.71 o 
  -1   2   8        6.23        5.28      0.92 o 
   0   2   8        4.49        3.83      0.59 o 
   1   2   8     1289.48     1248.35     12.95 o 
   2   2   8       14.09       12.46      0.77 o 
   3   2   8      163.98      159.82      2.49 o 
   4   2   8      233.70      221.90      3.13 o 
   5   2   8       39.72       35.82      1.29 o 
   6   2   8       55.85       52.34      1.44 o 
   7   2   8      105.33      104.75      2.65 o 
   8   2   8       40.66       41.64      2.28 o 
   9   2   8      133.60      145.05     14.12 o 
  10   2   8       10.13       12.25      4.34 o 
  11   2   8      205.17      197.27      6.17 o 
  -7   3   8       77.78       83.77      4.73 o 
  -6   3   8       18.43       16.43      4.78 o 
  -5   3   8       47.20       42.67      5.36 o 
  -4   3   8       21.62       23.28      3.33 o 
  -3   3   8      304.39      296.42      4.91 o 
  -2   3   8       72.75       68.69      2.63 o 
  -1   3   8       74.09       71.60      2.02 o 
   0   3   8     1741.31     1664.77     17.68 o 
   1   3   8       53.24       51.22      1.33 o 
   2   3   8      301.19      319.45      3.93 o 
   3   3   8      976.61     1011.33      9.07 o 
   4   3   8       52.78       45.46      1.14 o 
   5   3   8      377.78      370.53      4.54 o 
   6   3   8       27.95       29.08      1.32 o 
   7   3   8      649.64      643.88      7.72 o 
   8   3   8      160.70      150.33      3.66 o 
   9   3   8      165.53      183.71      6.66 o 
  10   3   8      168.86      154.15      8.79 o 
  11   3   8       15.65       14.83      2.13 o 
  -7   4   8       77.83       74.64      4.47 o 
  -6   4   8        0.05        0.03      1.15 o 
  -5   4   8        1.06        1.11      1.23 o 
  -4   4   8      505.14      496.61     11.40 o 
  -3   4   8        4.24        3.80      1.14 o 
  -2   4   8        2.99        4.98      1.20 o 
  -1   4   8     1708.15     1667.26     19.85 o 
   0   4   8       56.68       52.68      1.60 o 
   1   4   8       24.53       19.42      1.09 o 
   2   4   8       25.67       29.39      1.84 o 
   3   4   8       22.06       19.26      1.32 o 
   4   4   8      950.18      924.86      8.01 o 
   5   4   8       16.76       12.75      0.94 o 
   6   4   8      100.45       98.22      2.75 o 
   7   4   8      144.49      139.16      3.16 o 
   8   4   8       96.34      107.81      2.79 o 
   9   4   8        4.65        4.56      1.11 o 
  10   4   8       48.58       42.03      2.66 o 
  11   4   8        3.18        5.21      1.16 o 
  -6   5   8       47.60       44.20      3.61 o 
  -5   5   8        6.24        9.12      1.75 o 
  -4   5   8      201.35      224.59     13.18 o 
  -3   5   8       27.54       25.20      3.40 o 
  -2   5   8      172.97      178.29      5.56 o 
  -1   5   8        8.72        6.16      2.32 o 
   0   5   8       32.96       30.15      1.51 o 
   1   5   8        3.93        4.51      0.90 o 
   2   5   8        1.82        4.00      0.87 o 
   3   5   8       88.41       78.28      2.59 o 
   4   5   8      276.53      289.07      5.00 o 
   5   5   8        3.32        1.20      0.79 o 
   6   5   8      255.37      256.61     12.09 o 
   7   5   8      120.45      126.90      3.26 o 
   8   5   8       30.94       29.50      2.08 o 
   9   5   8        0.03       -0.05      0.74 o 
  10   5   8        2.72        1.59      1.30 o 
  -6   6   8       40.65       34.34      3.16 o 
  -5   6   8        0.42        3.22      1.34 o 
  -4   6   8        1.78        1.10      1.18 o 
  -3   6   8      293.64      283.63      7.58 o 
  -2   6   8       17.15       18.39      2.12 o 
  -1   6   8       16.07       15.01      1.87 o 
   0   6   8      155.58      144.07      6.23 o 
   1   6   8       29.15       27.07      2.90 o 
   2   6   8        2.96        0.68      0.72 o 
   3   6   8       53.18       57.03      2.76 o 
   4   6   8      265.60      251.45      6.98 o 
   5   6   8        0.02       -0.37      0.67 o 
   6   6   8      259.03      245.89      6.54 o 
   7   6   8      590.01      585.51     13.47 o 
   8   6   8       85.30       76.84      3.58 o 
   9   6   8        4.86        3.69      1.25 o 
  10   6   8       27.54       30.25      2.76 o 
  -5   7   8       97.54      105.56      5.65 o 
  -4   7   8      204.69      210.10      8.11 o 
  -3   7   8        0.88        1.88      1.16 o 
  -2   7   8       53.64       46.04      4.05 o 
  -1   7   8       32.12       31.71      3.33 o 
   0   7   8      474.97      403.25     12.45 o 
   1   7   8       17.56       23.17      3.04 o 
   2   7   8      482.92      450.37      8.63 o 
   3   7   8      126.66      137.17      4.17 o 
   4   7   8       27.94       30.30      1.97 o 
   5   7   8       42.57       46.28      2.65 o 
   6   7   8      414.89      396.44      9.14 o 
   7   7   8        6.01        8.99      1.54 o 
   8   7   8        1.13        1.66      1.07 o 
   9   7   8       10.12        7.74      1.58 o 
  -4   8   8        6.18        5.65      1.74 o 
  -3   8   8        8.55       14.19      2.46 o 
  -2   8   8        2.75        3.76      1.45 o 
  -1   8   8        6.81        9.12      2.03 o 
   0   8   8      110.34       97.74      5.50 o 
   1   8   8      196.99      172.31      7.82 o 
   2   8   8        2.75        2.32      1.59 o 
   3   8   8       92.94       94.73      3.07 o 
   4   8   8       43.09       39.62      2.37 o 
   5   8   8       23.29       20.58      2.39 o 
   6   8   8       40.67       39.22      4.05 o 
   7   8   8      178.52      191.41      7.38 o 
   8   8   8       13.78       11.62      1.94 o 
   9   8   8        3.49        1.05      1.16 o 
  -3   9   8       19.07       22.01      3.04 o 
  -2   9   8       24.56       30.84      3.62 o 
  -1   9   8      144.08      143.35      6.81 o 
   0   9   8        0.08       -1.16      1.16 o 
   1   9   8        0.01       -1.01      1.01 o 
   2   9   8       26.64       34.46      4.20 o 
   3   9   8        2.28        5.07      2.03 o 
   4   9   8      302.49      305.16      8.90 o 
   5   9   8        1.97        1.21      1.01 o 
   6   9   8       51.48       59.37      3.91 o 
   7   9   8      612.85      612.01     17.45 o 
   8   9   8        1.23        1.98      1.18 o 
  -2  10   8       12.39       11.15      2.46 o 
  -1  10   8        1.43       -0.72      1.30 o 
   0  10   8      223.75      200.69      8.98 o 
   1  10   8        0.21        0.29      1.45 o 
   2  10   8        7.88        5.21      2.03 o 
   3  10   8      123.18      130.75      7.53 o 
   4  10   8        0.20       -0.29      1.59 o 
   5  10   8        1.48        1.01      1.74 o 
   6  10   8        0.63        2.03      1.30 o 
   2  11   8       52.97       61.54      6.08 o 
   3  11   8       19.72       13.76      3.19 o 
  -2  -7   9       13.70       16.36      5.50 o 
  -1  -7   9       10.42        9.12      2.38 o 
   0  -7   9       45.81       44.36      9.34 o 
   1  -7   9      269.95      274.64      8.75 o 
   2  -7   9      339.73      339.47     15.93 o 
   3  -7   9        2.10        0.36      2.75 o 
   4  -7   9       66.99       89.38      4.75 o 
   5  -7   9       17.83       28.88      4.27 o 
  -4  -6   9       12.40        8.03      1.59 o 
  -3  -6   9       51.01       53.66      8.47 o 
  -2  -6   9      138.90      139.69      5.40 o 
  -1  -6   9       95.26      102.04     13.32 o 
   0  -6   9       50.50       63.75      5.86 o 
   1  -6   9       87.55       98.07      8.40 o 
   2  -6   9      163.44      138.22      5.71 o 
   3  -6   9       37.23       44.40      3.66 o 
   4  -6   9       23.79       30.68      8.40 o 
   5  -6   9       39.37       26.23      5.14 o 
   6  -6   9        0.02        0.14      1.10 o 
  -5  -5   9       13.76       12.77      1.92 o 
  -4  -5   9      269.13      314.18      7.72 o 
  -3  -5   9        6.89        8.64      1.56 o 
  -2  -5   9       10.78       10.87      4.13 o 
  -1  -5   9        3.92        1.97      1.00 o 
   0  -5   9        1.99        3.72      1.59 o 
   1  -5   9       12.59        6.43      1.73 o 
   2  -5   9        3.27        1.03      1.12 o 
   3  -5   9        0.05        0.92      1.18 o 
   4  -5   9       32.88       29.11      2.85 o 
   5  -5   9       58.24       49.54      3.66 o 
   6  -5   9       19.95       13.26      3.84 o 
   7  -5   9       87.84       88.22      4.56 o 
  -5  -4   9        4.07        3.94      1.49 o 
  -4  -4   9       88.09       97.48      3.99 o 
  -3  -4   9        4.48        4.73      1.23 o 
  -2  -4   9       18.76       23.46      2.12 o 
  -1  -4   9        4.40        3.03      1.30 o 
   0  -4   9       81.05       89.39      3.78 o 
   1  -4   9      233.43      224.09      7.80 o 
   2  -4   9        0.33       -0.01      0.77 o 
   3  -4   9       80.86       81.13      3.43 o 
   4  -4   9       19.96       24.95      2.62 o 
   5  -4   9       37.48       26.45      5.86 o 
   6  -4   9       12.45       11.46      3.48 o 
   7  -4   9        2.46        4.21      2.75 o 
   8  -4   9       12.69        7.02      1.84 o 
  -6  -3   9      112.16      130.36      4.64 o 
  -5  -3   9        0.03       -0.39      0.82 o 
  -4  -3   9        4.40        6.56      1.46 o 
  -3  -3   9      173.94      178.69      4.60 o 
  -2  -3   9        4.99        7.45      1.31 o 
  -1  -3   9        5.33        5.22      0.88 o 
   0  -3   9       88.22       91.95      2.50 o 
   1  -3   9       12.84       10.73      1.50 o 
   2  -3   9       94.58       83.25      3.85 o 
   3  -3   9     1097.11     1129.73     21.22 o 
   4  -3   9      231.61      199.43      6.37 o 
   5  -3   9        6.48        5.17      1.34 o 
   6  -3   9      100.95       98.71      4.39 o 
   7  -3   9      139.00      129.13      5.28 o 
   8  -3   9        6.62        6.37      1.70 o 
   9  -3   9        9.03       13.71      2.33 o 
  -6  -2   9       44.67       51.71      2.97 o 
  -5  -2   9        5.25        3.92      1.87 o 
  -4  -2   9      105.88      118.39      3.66 o 
  -3  -2   9        0.13        0.21      0.76 o 
  -2  -2   9       51.06       52.09      2.47 o 
  -1  -2   9       72.67       66.31      2.19 o 
   0  -2   9        0.03       -0.09      0.56 o 
   1  -2   9        0.26        0.82      0.94 o 
   2  -2   9      179.06      148.48      4.33 o 
   3  -2   9      757.06      820.06     11.04 o 
   4  -2   9      186.87      182.41      4.88 o 
   5  -2   9       83.53       81.59      3.43 o 
   6  -2   9        0.47        0.29      0.66 o 
   7  -2   9      228.25      228.74      7.30 o 
   8  -2   9        0.12       -0.63      1.45 o 
   9  -2   9       18.86       19.83      3.11 o 
  10  -2   9       27.67       28.38      5.50 o 
  -6  -1   9        0.06       -0.61      1.08 o 
  -5  -1   9       67.40       68.89      3.23 o 
  -4  -1   9      333.66      315.89      7.09 o 
  -3  -1   9       92.28       88.70      4.64 o 
  -2  -1   9       81.57       73.74      3.88 o 
  -1  -1   9      165.05      132.51      3.79 o 
   0  -1   9      403.15      383.76      5.72 o 
   1  -1   9       56.21       55.24      1.85 o 
   2  -1   9       18.49       22.19      1.74 o 
   3  -1   9      118.45      114.64      2.91 o 
   4  -1   9       54.71       53.25      1.97 o 
   5  -1   9        2.92        1.22      0.46 o 
   6  -1   9      236.07      250.41      5.85 o 
   7  -1   9        1.94        1.70      0.85 o 
   8  -1   9      307.19      284.57      8.56 o 
   9  -1   9        5.17        4.32      1.74 o 
  10  -1   9       19.55       22.44      3.06 o 
  -7   0   9       43.65       43.87      7.38 o 
  -6   0   9       23.19       20.57      1.81 o 
  -5   0   9       33.62       27.83      2.21 o 
  -4   0   9       25.73       23.22      1.71 o 
  -3   0   9      655.08      636.86     11.35 o 
  -2   0   9      124.71       98.51      2.52 o 
  -1   0   9      195.13      208.95      3.83 o 
   0   0   9       95.59       91.20      2.56 o 
   1   0   9       31.10       32.88      1.88 o 
   2   0   9      248.34      247.67      4.61 o 
   3   0   9       28.11       34.09      1.72 o 
   4   0   9      103.31      112.26      2.38 o 
   5   0   9        4.73        5.95      0.79 o 
   6   0   9      107.15      101.17      2.66 o 
   7   0   9       55.87       61.64      2.62 o 
   8   0   9       67.95       61.74      4.92 o 
   9   0   9       31.45       32.87      3.37 o 
  10   0   9        0.48       -1.11      1.28 o 
  -7   1   9       91.01      110.29      5.90 o 
  -6   1   9        3.46        4.62      1.82 o 
  -5   1   9       90.78      105.44      3.28 o 
  -4   1   9      184.39      185.50      6.35 o 
  -3   1   9       38.87       48.13      2.17 o 
  -2   1   9       69.42       66.57      2.44 o 
  -1   1   9      119.99      120.21      2.86 o 
   0   1   9        3.20        1.34      0.57 o 
   1   1   9      200.91      189.37      3.25 o 
   2   1   9       64.24       65.27      2.07 o 
   3   1   9      205.42      209.82      3.84 o 
   4   1   9       30.11       22.82      1.13 o 
   5   1   9      107.86      110.67      3.08 o 
   6   1   9      368.93      376.97      5.65 o 
   7   1   9        0.01        0.73      0.55 o 
   8   1   9        0.16        0.27      0.73 o 
   9   1   9        6.35        8.38      2.10 o 
  10   1   9        5.07        5.71      1.89 o 
  -7   2   9      122.53      141.49      6.29 o 
  -6   2   9       15.86       15.55      2.46 o 
  -5   2   9      204.36      228.28      8.54 o 
  -4   2   9       39.78       45.03      3.72 o 
  -3   2   9        7.21        6.28      1.39 o 
  -2   2   9        4.41        4.33      1.08 o 
  -1   2   9      122.55      120.60      2.85 o 
   0   2   9      440.38      422.28      6.12 o 
   1   2   9     1096.52     1101.81     11.53 o 
   2   2   9      134.83      124.16      2.71 o 
   3   2   9     1112.98     1099.54     14.54 o 
   4   2   9       10.30       13.16      0.90 o 
   5   2   9        8.33       10.47      0.83 o 
   6   2   9      767.06      778.81      8.21 o 
   7   2   9       55.94       56.99      2.01 o 
   8   2   9        0.31        0.26      0.88 o 
   9   2   9       17.07       17.05      2.66 o 
  10   2   9      126.90      130.63      6.08 o 
  -6   3   9       13.26        7.48      1.88 o 
  -5   3   9       57.23       61.59      4.34 o 
  -4   3   9      327.49      341.44      9.25 o 
  -3   3   9      113.93      113.14      2.95 o 
  -2   3   9      253.93      251.28      7.44 o 
  -1   3   9     1896.00     1842.37     19.77 o 
   0   3   9      940.66      926.11     11.04 o 
   1   3   9       61.08       57.91      1.99 o 
   2   3   9        0.45       -0.01      0.59 o 
   3   3   9       97.55      106.05      2.93 o 
   4   3   9        0.09       -0.26      0.38 o 
   5   3   9        9.40       10.51      0.82 o 
   6   3   9       42.94       46.17      1.52 o 
   7   3   9      193.02      190.37      3.22 o 
   8   3   9       54.60       52.34      2.74 o 
   9   3   9       52.71       53.02      2.62 o 
  10   3   9       11.29        8.62      1.14 o 
  -6   4   9       38.28       37.54      3.59 o 
  -5   4   9        8.12        8.42      2.17 o 
  -4   4   9      419.49      432.61     27.08 o 
  -3   4   9       75.41       75.23      3.99 o 
  -2   4   9       99.48      108.26      2.54 o 
  -1   4   9      161.35      157.83      3.49 o 
   0   4   9        0.94        0.98      0.72 o 
   1   4   9      209.75      202.32      3.73 o 
   2   4   9       72.19       70.38      2.32 o 
   3   4   9        2.55        3.35      1.48 o 
   4   4   9       42.50       42.75      2.01 o 
   5   4   9       35.33       33.91      2.12 o 
   6   4   9      108.55      112.55      2.92 o 
   7   4   9       11.67       10.59      1.17 o 
   8   4   9       17.99       17.99      1.49 o 
   9   4   9       54.56       52.17      3.18 o 
  10   4   9      114.99      111.20      5.07 o 
  -6   5   9        3.87        4.25      1.81 o 
  -5   5   9      146.61      148.48      8.62 o 
  -4   5   9        8.12        6.61      2.17 o 
  -3   5   9       47.23       52.49      3.67 o 
  -2   5   9      581.22      584.49     12.66 o 
  -1   5   9      162.85      160.94      5.94 o 
   0   5   9      190.59      193.76      4.20 o 
   1   5   9        8.37        7.79      1.61 o 
   2   5   9      428.56      421.89      7.47 o 
   3   5   9      119.17      120.87      3.49 o 
   4   5   9      206.97      194.28      4.89 o 
   5   5   9        9.50        9.54      1.43 o 
   6   5   9       70.52       77.48      8.33 o 
   7   5   9      212.51      215.68      8.98 o 
   8   5   9        1.98        1.32      1.01 o 
   9   5   9        3.57        4.88      1.28 o 
  10   5   9      141.37      149.57      6.81 o 
  -5   6   9        3.38        1.69      1.27 o 
  -4   6   9       33.52       37.14      4.13 o 
  -3   6   9       50.67       57.20      7.09 o 
  -2   6   9      285.34      287.85     13.18 o 
  -1   6   9      429.80      421.68      9.83 o 
   0   6   9        0.08        0.43      1.16 o 
   1   6   9      564.51      565.56     12.96 o 
   2   6   9       39.51       34.91      3.48 o 
   3   6   9       56.60       58.80      2.89 o 
   4   6   9      121.92      106.50      3.40 o 
   5   6   9       17.69       11.37      1.67 o 
   6   6   9       19.76       21.31      2.20 o 
   7   6   9        2.40        1.93      1.07 o 
   8   6   9       31.63       26.84      2.75 o 
   9   6   9       59.09       61.84      6.95 o 
  -4   7   9        0.84       -1.16      1.16 o 
  -3   7   9      159.68      178.39      7.67 o 
  -2   7   9      185.18      190.70      7.82 o 
  -1   7   9       50.44       56.04      4.05 o 
   0   7   9        0.22       -0.72      1.01 o 
   1   7   9        0.16        0.87      1.30 o 
   2   7   9      271.82      295.44      6.50 o 
   3   7   9       32.86       38.33      2.32 o 
   4   7   9       71.85       65.12      7.02 o 
   5   7   9       38.46       44.98      4.49 o 
   6   7   9        1.69        1.45      1.02 o 
   7   7   9       12.68       13.50      1.94 o 
   8   7   9       52.05       47.50      3.37 o 
   9   7   9        0.22        2.40      1.25 o 
  -3   8   9       53.36       60.96      4.34 o 
  -2   8   9       40.96       42.57      4.20 o 
  -1   8   9      206.78      211.55      8.69 o 
   0   8   9       34.15       28.96      3.62 o 
   1   8   9      102.56      108.02      6.23 o 
   2   8   9      928.18      890.06     24.04 o 
   3   8   9        3.20        3.28      1.23 o 
   4   8   9       59.09       64.13      5.07 o 
   5   8   9       75.16       78.77      4.49 o 
   6   8   9       63.75       66.90      3.61 o 
   7   8   9       50.24       56.27      5.43 o 
   8   8   9        4.28        5.80      1.48 o 
  -2   9   9      368.33      415.13     13.61 o 
  -1   9   9       27.17       23.02      3.33 o 
   0   9   9       40.75       39.53      4.49 o 
   1   9   9       49.28       57.63      5.36 o 
   2   9   9        0.79        1.16      1.59 o 
   3   9   9       33.71       35.33      4.63 o 
   4   9   9        0.00       -0.25      0.74 o 
   5   9   9       61.76       61.21      3.15 o 
   6   9   9      100.72      105.41      5.50 o 
   7   9   9       42.85       36.19      5.14 o 
   0  10   9       19.40       19.11      3.33 o 
   1  10   9       28.79       20.13      3.62 o 
   2  10   9      203.54      205.32      9.70 o 
   3  10   9        7.75        8.83      2.61 o 
   4  10   9       43.07       52.71      5.79 o 
   5  10   9       34.26       21.43      4.05 o 
  -2  -6  10        2.32        5.94      4.49 o 
  -1  -6  10       40.63       50.82      9.27 o 
   0  -6  10       10.93       11.82      4.56 o 
   1  -6  10      108.74      119.64      5.92 o 
   2  -6  10       17.74       21.49      2.87 o 
   3  -6  10        1.82        0.40      1.36 o 
   4  -6  10        4.28        4.31      1.66 o 
   5  -6  10        2.65        2.55      2.68 o 
  -3  -5  10      100.17      110.80      4.32 o 
  -2  -5  10        7.77       11.95      3.76 o 
  -1  -5  10       53.70       52.12      4.45 o 
   0  -5  10        0.46       -0.27      1.38 o 
   1  -5  10       11.78        9.83      2.14 o 
   2  -5  10       48.96       38.96      3.53 o 
   3  -5  10       57.59       55.82      5.14 o 
   4  -5  10       28.03       30.63      3.98 o 
   5  -5  10       56.67       59.36      7.38 o 
   6  -5  10       22.42       27.26      2.94 o 
  -4  -4  10        6.06        6.77      1.53 o 
  -3  -4  10       46.64       54.54      3.40 o 
  -2  -4  10       64.75       70.92      4.79 o 
  -1  -4  10       62.40       65.92      3.94 o 
   0  -4  10       36.27       39.87      3.70 o 
   1  -4  10        3.89        1.06      1.28 o 
   2  -4  10       23.43       24.30      2.81 o 
   3  -4  10       13.46        8.05      1.75 o 
   4  -4  10        0.06        0.56      1.38 o 
   5  -4  10       23.96       18.79      2.43 o 
   6  -4  10        9.62       13.79      2.24 o 
   7  -4  10       34.70       37.34      6.66 o 
   8  -4  10        3.96        2.32      2.61 o 
  -5  -3  10        1.71        0.73      1.11 o 
  -4  -3  10       29.45       20.58      2.21 o 
  -3  -3  10        0.71        1.50      1.05 o 
  -2  -3  10        4.75        9.67      1.52 o 
  -1  -3  10      152.10      157.01      4.31 o 
   0  -3  10        6.88        9.27      1.08 o 
   1  -3  10       39.26       33.55      2.60 o 
   2  -3  10        3.85        0.56      0.64 o 
   3  -3  10       90.98       91.98      3.69 o 
   4  -3  10        2.81        3.80      1.42 o 
   5  -3  10      233.04      230.25      7.39 o 
   6  -3  10        5.59        4.49      1.49 o 
   7  -3  10       23.13       29.03      3.11 o 
   8  -3  10       18.34       19.78      2.67 o 
  -5  -2  10       17.97       17.88      2.09 o 
  -4  -2  10      170.62      161.98      5.10 o 
  -3  -2  10        8.26        9.93      1.83 o 
  -2  -2  10      344.69      329.30      6.56 o 
  -1  -2  10      211.64      196.35      4.66 o 
   0  -2  10       13.16       17.49      1.55 o 
   1  -2  10      260.79      249.11      5.15 o 
   2  -2  10       89.86      106.96      4.07 o 
   3  -2  10      157.43      162.94      4.77 o 
   4  -2  10       51.81       51.22      1.61 o 
   5  -2  10      176.57      182.39      5.22 o 
   6  -2  10       38.66       35.28      3.21 o 
   7  -2  10        7.13        4.74      1.66 o 
   8  -2  10        0.00        0.58      1.67 o 
   9  -2  10       50.36       46.93      4.04 o 
  -5  -1  10       34.24       33.93      5.13 o 
  -4  -1  10        5.58        7.97      1.46 o 
  -3  -1  10        4.13        4.43      1.27 o 
  -2  -1  10      155.51      158.50      6.22 o 
  -1  -1  10      466.66      408.23      8.33 o 
   0  -1  10       58.35       65.40      3.21 o 
   1  -1  10       68.83       64.94      2.47 o 
   2  -1  10      778.33      745.89     11.14 o 
   3  -1  10       50.85       49.90      2.12 o 
   4  -1  10        2.90        2.82      0.72 o 
   5  -1  10       32.59       34.81      1.63 o 
   6  -1  10       13.18       12.39      1.59 o 
   7  -1  10       35.91       37.32      4.85 o 
   8  -1  10        1.22        0.92      1.28 o 
   9  -1  10       30.72       32.00      3.51 o 
  -6   0  10       28.85       34.46      2.66 o 
  -5   0  10       44.52       56.00      3.55 o 
  -4   0  10        1.58        0.97      1.41 o 
  -3   0  10      129.26      112.42      3.90 o 
  -2   0  10        9.55       10.57      1.52 o 
  -1   0  10      374.89      324.73      7.07 o 
   0   0  10       96.24       92.33      2.92 o 
   1   0  10        2.03        1.46      0.62 o 
   2   0  10      276.68      261.60      5.05 o 
   3   0  10       18.32       18.09      1.49 o 
   4   0  10        9.86        9.59      1.09 o 
   5   0  10       19.65       18.08      2.03 o 
   6   0  10        5.75        4.46      0.80 o 
   7   0  10        1.99        2.69      0.94 o 
   8   0  10       12.87       14.60      3.62 o 
   9   0  10        0.46        1.81      1.54 o 
  10   0  10        9.63       11.56      3.19 o 
  -6   1  10       16.19       17.06      2.82 o 
  -5   1  10       77.41       67.60      2.93 o 
  -4   1  10        9.41       13.00      2.29 o 
  -3   1  10       15.36       12.02      1.84 o 
  -2   1  10      236.96      240.13      5.81 o 
  -1   1  10       63.87       59.11      3.73 o 
   0   1  10        0.81        3.03      0.92 o 
   1   1  10       12.70        9.69      1.33 o 
   2   1  10      359.36      364.45      5.75 o 
   3   1  10     1145.39     1147.85     13.60 o 
   4   1  10       65.13       68.22      2.35 o 
   5   1  10      171.84      175.28      4.07 o 
   6   1  10        0.45       -0.32      0.52 o 
   7   1  10       50.72       52.20      2.76 o 
   8   1  10       13.75       14.38      2.35 o 
   9   1  10       20.98       23.48      3.76 o 
  10   1  10       48.77       52.74      4.58 o 
  -6   2  10      386.37      421.56     11.68 o 
  -5   2  10       22.16       30.94      3.35 o 
  -4   2  10       14.77        9.71      1.95 o 
  -3   2  10      218.10      221.62      5.89 o 
  -2   2  10       11.89       13.85      1.29 o 
  -1   2  10       27.37       27.61      2.47 o 
   0   2  10       49.25       46.43      2.00 o 
   1   2  10      532.65      508.67      8.31 o 
   2   2  10      125.10      127.59      4.08 o 
   3   2  10      212.71      223.74      6.99 o 
   4   2  10       17.56       19.50      1.69 o 
   5   2  10       47.78       49.19      2.11 o 
   6   2  10      390.59      386.70      5.33 o 
   7   2  10       24.24       23.88      1.85 o 
   8   2  10        0.73        0.10      0.74 o 
   9   2  10       85.87       80.18      5.34 o 
  10   2  10        7.66        3.11      1.89 o 
  -5   3  10        1.89        5.21      1.68 o 
  -4   3  10       12.73       11.78      3.40 o 
  -3   3  10       25.78       25.13      3.46 o 
  -2   3  10       33.27       37.63      2.04 o 
  -1   3  10      113.26      112.81      3.37 o 
   0   3  10       12.31       12.05      1.17 o 
   1   3  10       48.61       45.43      1.95 o 
   2   3  10      159.08      161.22      3.84 o 
   3   3  10        1.23        0.56      0.87 o 
   4   3  10      137.30      135.88      3.51 o 
   5   3  10       41.32       39.57      2.17 o 
   6   3  10       57.05       60.50      2.26 o 
   7   3  10       76.47       73.48      2.95 o 
   8   3  10        2.65        3.22      0.85 o 
   9   3  10       10.99       13.31      1.57 o 
  10   3  10        0.24        0.25      1.60 o 
  -5   4  10       82.56       98.78      5.17 o 
  -4   4  10        7.27        6.18      1.67 o 
  -3   4  10       48.78       46.52      3.68 o 
  -2   4  10      104.71      109.26      2.88 o 
  -1   4  10        4.76        4.39      0.90 o 
   0   4  10      380.75      359.70      8.08 o 
   1   4  10      975.44      953.26     13.46 o 
   2   4  10      947.04      935.54     16.00 o 
   3   4  10       28.84       28.79      2.52 o 
   4   4  10        0.03       -0.61      0.61 o 
   5   4  10      225.93      234.08      6.36 o 
   6   4  10       25.73       26.03      4.53 o 
   7   4  10      114.98      108.47      3.58 o 
   8   4  10       30.02       33.66      2.33 o 
   9   4  10       21.72       21.72      2.32 o 
  10   4  10       53.04       56.90      3.62 o 
  -5   5  10       97.20      115.64      5.33 o 
  -4   5  10       12.59       14.72      2.28 o 
  -3   5  10        3.50        1.33      1.36 o 
  -2   5  10      136.90      141.96      5.46 o 
  -1   5  10        4.98        5.50      0.75 o 
   0   5  10        4.03        2.24      0.77 o 
   1   5  10       54.05       50.56      2.40 o 
   2   5  10      129.62      123.75      4.19 o 
   3   5  10       66.31       67.29      2.81 o 
   4   5  10      196.46      208.97      5.85 o 
   5   5  10      206.99      204.32      5.91 o 
   6   5  10        7.23        6.21      1.74 o 
   7   5  10       18.75       16.87      1.95 o 
   8   5  10       51.92       55.89      4.92 o 
   9   5  10      116.23      112.74      4.49 o 
  -4   6  10        6.01        9.04      3.26 o 
  -3   6  10        3.41        5.97      1.71 o 
  -2   6  10       22.62       24.32      2.62 o 
  -1   6  10       27.18       24.04      3.19 o 
   0   6  10      100.65       94.26      5.50 o 
   1   6  10      137.48      144.14      4.09 o 
   2   6  10       40.31       39.54      2.90 o 
   3   6  10       26.45       21.41      2.05 o 
   4   6  10       15.28       15.31      1.83 o 
   5   6  10      165.04      180.61      5.56 o 
   6   6  10       12.76       12.27      1.83 o 
   7   6  10       23.62       20.59      2.25 o 
   8   6  10        3.20        0.58      1.02 o 
   9   6  10       40.49       37.85      3.11 o 
  -3   7  10        5.76        7.38      2.03 o 
  -2   7  10       11.92       13.76      2.61 o 
  -1   7  10      101.10      101.79      5.79 o 
   0   7  10       20.55       25.34      3.48 o 
   1   7  10       34.33       24.90      3.48 o 
   2   7  10      138.85      131.20      7.02 o 
   3   7  10      117.12      101.41      3.72 o 
   4   7  10      277.42      269.13      6.96 o 
   5   7  10      178.34      160.20      5.17 o 
   6   7  10        1.33        1.16      1.02 o 
   7   7  10      145.85      144.18     10.93 o 
   8   7  10       35.74       32.85      2.97 o 
  -2   8  10      117.74      121.34      6.52 o 
  -1   8  10        1.35        1.88      1.59 o 
   0   8  10       88.10       81.81      5.50 o 
   1   8  10      109.35      110.04      6.52 o 
   2   8  10        4.15        2.32      1.74 o 
   3   8  10       22.17       22.86      1.95 o 
   4   8  10      202.29      203.95      5.77 o 
   5   8  10       57.99       62.41      4.05 o 
   6   8  10       34.46       34.80      2.82 o 
   7   8  10        9.10        9.54      3.62 o 
  -1   9  10        3.94        0.14      1.59 o 
   0   9  10       85.26       76.60      5.50 o 
   1   9  10        0.07       -1.16      1.16 o 
   2   9  10        0.38        2.32      2.03 o 
   3   9  10       10.34        8.98      2.75 o 
   4   9  10       23.12       25.77      1.94 o 
   5   9  10       47.72       44.74      3.33 o 
   6   9  10        0.26        0.29      1.30 o 
   2  10  10        9.67       12.60      3.19 o 
   3  10  10      147.27      158.26      8.83 o 
  -1  -5  11       26.56       26.93      6.37 o 
   0  -5  11        0.58       -0.38      1.47 o 
   1  -5  11       11.16        9.27      3.76 o 
   2  -5  11        7.31        8.29      2.12 o 
   3  -5  11       24.97       19.09      5.29 o 
   4  -5  11        0.21       -1.12      1.12 o 
   5  -5  11       12.28       13.16      5.79 o 
  -2  -4  11       46.48       53.36      3.36 o 
  -1  -4  11        3.23        2.85      3.76 o 
   0  -4  11       46.19       41.27      7.09 o 
   1  -4  11        6.65        6.80      1.91 o 
   2  -4  11       23.22       31.80      3.37 o 
   3  -4  11        0.55       -0.68      1.31 o 
   4  -4  11        0.36       -0.52      1.20 o 
   5  -4  11        5.46       10.51      2.12 o 
   6  -4  11       11.42       13.64      2.43 o 
  -3  -3  11       10.75        9.15      1.66 o 
  -2  -3  11       56.46       57.50      3.47 o 
  -1  -3  11       14.43       15.65      1.86 o 
   0  -3  11        0.02        1.59      2.90 o 
   1  -3  11      376.51      429.95     11.36 o 
   2  -3  11       11.86       15.71      1.56 o 
   3  -3  11        1.77        2.03      2.17 o 
   4  -3  11       33.15       41.60      4.85 o 
   5  -3  11      257.38      246.18     16.58 o 
   6  -3  11        9.13        9.31      2.05 o 
   7  -3  11        3.66       -0.05      1.25 o 
  -4  -2  11       36.88       42.02      3.18 o 
  -3  -2  11       90.81       93.53      3.99 o 
  -2  -2  11       24.68       23.60      2.23 o 
  -1  -2  11        0.00        0.33      0.87 o 
   0  -2  11       61.49       68.00      2.75 o 
   1  -2  11       15.83       19.75      1.88 o 
   2  -2  11      115.50      112.37      4.28 o 
   3  -2  11       36.23       30.10      1.84 o 
   4  -2  11       39.97       40.25      1.67 o 
   5  -2  11      418.24      436.92     12.60 o 
   6  -2  11       69.56       55.79      4.28 o 
   7  -2  11        1.01        0.18      1.28 o 
   8  -2  11       19.91       23.66      3.10 o 
  -4  -1  11       18.85       15.10      1.91 o 
  -3  -1  11        0.41        0.28      1.12 o 
  -2  -1  11       14.70       11.50      1.80 o 
  -1  -1  11       11.29        9.23      1.53 o 
   0  -1  11      112.13      107.92      3.90 o 
   1  -1  11       72.00       76.85      3.36 o 
   2  -1  11       23.34       30.92      2.03 o 
   3  -1  11       16.96       17.78      1.55 o 
   4  -1  11      170.49      202.21      4.39 o 
   5  -1  11      176.36      193.97      3.97 o 
   6  -1  11        6.77       11.33      2.19 o 
   7  -1  11        9.05        2.62      1.67 o 
   8  -1  11        5.24        2.37      1.74 o 
   9  -1  11        0.01        0.96      1.56 o 
  -4   0  11       21.89       22.88      2.17 o 
  -3   0  11       54.34       58.88      4.70 o 
  -2   0  11       96.49      108.65      3.99 o 
  -1   0  11       60.76       46.55      4.79 o 
   0   0  11        0.35        1.63      0.92 o 
   1   0  11      651.81      665.93     11.69 o 
   2   0  11       21.47       16.81      2.28 o 
   3   0  11        7.82        4.02      1.01 o 
   4   0  11       40.29       42.84      2.24 o 
   5   0  11      704.28      688.60     10.17 o 
   6   0  11       31.65       25.02      3.71 o 
   7   0  11        3.00        3.88      1.70 o 
   8   0  11       40.90       44.60      4.10 o 
   9   0  11        0.39       -1.05      1.81 o 
  -5   1  11       47.64       65.86      7.17 o 
  -4   1  11       78.10       81.51      3.94 o 
  -3   1  11      125.19      120.44      4.15 o 
  -2   1  11       19.85       17.23      1.89 o 
  -1   1  11       48.16       41.91      2.70 o 
   0   1  11        0.92        3.16      1.10 o 
   1   1  11       12.82       13.72      1.61 o 
   2   1  11       11.64       14.96      2.12 o 
   3   1  11       93.19      104.81      4.61 o 
   4   1  11      295.63      300.72      5.61 o 
   5   1  11       99.22      102.32      3.13 o 
   6   1  11        0.12       -0.35      0.57 o 
   7   1  11      132.00      144.56      3.55 o 
   8   1  11       10.61        6.03      1.84 o 
   9   1  11        0.49        1.65      1.69 o 
  -5   2  11        8.14        4.83      1.86 o 
  -4   2  11       95.46       96.79      3.46 o 
  -3   2  11       94.37      112.55      3.66 o 
  -2   2  11        3.42        3.76      1.34 o 
  -1   2  11        0.71        1.07      1.34 o 
   0   2  11      199.84      190.41      5.10 o 
   1   2  11        6.44        4.72      1.09 o 
   2   2  11        0.40        0.92      2.46 o 
   3   2  11       52.47       48.15      3.18 o 
   4   2  11        6.05        8.87      1.33 o 
   5   2  11        1.80        2.99      0.98 o 
   6   2  11        9.15        5.33      0.95 o 
   7   2  11       20.79       22.99      1.97 o 
   8   2  11      231.52      222.55      8.50 o 
   9   2  11        3.38        4.25      1.98 o 
  -4   3  11       70.79       69.71      4.92 o 
  -3   3  11      478.51      549.38      9.43 o 
  -2   3  11      125.26      130.79      5.78 o 
  -1   3  11       21.35       22.11      1.85 o 
   0   3  11      126.79      127.72      3.39 o 
   1   3  11        1.17        0.89      0.88 o 
   2   3  11      358.38      362.03      9.18 o 
   3   3  11      142.98      132.20      4.32 o 
   4   3  11       47.84       49.02      2.79 o 
   5   3  11       23.15       21.87      2.39 o 
   6   3  11       38.52       37.33      3.64 o 
   7   3  11        0.18        0.11      0.77 o 
   8   3  11       71.96       80.66      4.02 o 
   9   3  11        3.31        2.81      1.15 o 
  -4   4  11       35.62       29.13      3.29 o 
  -3   4  11       68.64       62.23      4.45 o 
  -2   4  11      201.07      216.59      4.74 o 
  -1   4  11       71.34       70.91      2.71 o 
   0   4  11        0.05        2.00      0.90 o 
   1   4  11      513.09      509.56      8.01 o 
   2   4  11      235.31      216.89     10.35 o 
   3   4  11        5.23        6.87      1.60 o 
   4   4  11      786.43      800.21     13.12 o 
   5   4  11        0.10        1.04      0.88 o 
   6   4  11       46.73       42.89      2.69 o 
   7   4  11        9.52       12.13      2.33 o 
   8   4  11       14.79       16.85      1.76 o 
   9   4  11        0.46        0.72      1.16 o 
  -4   5  11        2.83        4.43      1.69 o 
  -3   5  11        3.12        2.19      1.52 o 
  -2   5  11        0.03       -0.52      1.38 o 
  -1   5  11       58.46       55.63      3.18 o 
   0   5  11      114.46      127.40      3.58 o 
   1   5  11       71.81       73.23      4.67 o 
   2   5  11       50.62       48.91      2.52 o 
   3   5  11        0.14        0.27      1.07 o 
   4   5  11      153.97      144.13      4.93 o 
   5   5  11        2.20       -0.61      0.87 o 
   6   5  11      235.99      235.32      7.31 o 
   7   5  11       11.08       12.51      1.83 o 
   8   5  11       19.95       16.13      1.99 o 
   9   5  11       27.76       24.48      2.45 o 
  -3   6  11      145.50      151.89      7.67 o 
  -2   6  11        4.74        2.75      1.74 o 
  -1   6  11       76.02       74.42      5.21 o 
   0   6  11      228.46      244.11      5.17 o 
   1   6  11       17.05       14.11      1.49 o 
   2   6  11       77.07       74.44      3.20 o 
   3   6  11        0.62       -0.14      1.01 o 
   4   6  11        6.17       10.90      2.10 o 
   5   6  11      155.42      155.97      5.65 o 
   6   6  11        7.60        8.70      1.58 o 
   7   6  11      137.44      139.69      5.12 o 
   8   6  11       71.21       64.06      3.67 o 
  -2   7  11       10.57        7.53      2.32 o 
  -1   7  11        2.27        3.91      1.88 o 
   0   7  11      149.06      163.04      7.96 o 
   1   7  11       10.49       15.49      2.90 o 
   2   7  11        5.04        6.96      1.30 o 
   3   7  11      229.88      241.47      6.43 o 
   4   7  11       16.83       14.48      2.32 o 
   5   7  11       75.26       74.56      4.20 o 
   6   7  11       56.07       56.83      4.78 o 
   7   7  11       31.09       26.19      2.60 o 
  -1   8  11      188.40      197.07      9.12 o 
   0   8  11      202.19      205.90      9.41 o 
   1   8  11        0.16        2.03      1.74 o 
   2   8  11       85.71       97.30      6.52 o 
   3   8  11       74.28       77.83      4.92 o 
   4   8  11       14.27       10.43      1.88 o 
   5   8  11       47.10       40.98      3.76 o 
   6   8  11        1.79        4.89      1.42 o 
   1   9  11        1.56        1.30      1.74 o 
   2   9  11       66.16       62.84      6.23 o 
   3   9  11       24.34       25.34      4.20 o 
   4   9  11      229.33      254.26      7.38 o 
   0  -4  12       41.72       48.80      8.11 o 
   1  -4  12        1.10        3.65      1.10 o 
   2  -4  12        1.32        1.25      1.55 o 
   3  -4  12       15.57       15.06      2.70 o 
   4  -4  12       44.39       39.00      3.83 o 
  -1  -3  12        0.38        0.80      1.79 o 
   0  -3  12      338.69      340.99     17.81 o 
   1  -3  12       25.29       22.73      5.65 o 
   2  -3  12       28.60       28.88      2.09 o 
   3  -3  12       36.81       38.67      3.84 o 
   4  -3  12        1.74        0.70      1.36 o 
   5  -3  12       12.57        9.31      3.04 o 
   6  -3  12       13.84        7.55      2.05 o 
  -2  -2  12        5.19        4.78      1.39 o 
  -1  -2  12        0.89        0.74      1.04 o 
   0  -2  12        0.09        0.68      2.68 o 
   1  -2  12      145.13      139.28      5.95 o 
   2  -2  12        0.02        3.91      2.90 o 
   3  -2  12       10.87       11.75      1.46 o 
   4  -2  12       10.90        9.49      1.35 o 
   5  -2  12       44.06       40.80      3.85 o 
   6  -2  12       83.83       85.68      7.89 o 
   7  -2  12      265.93      275.96     18.82 o 
  -3  -1  12        4.67        5.32      1.41 o 
  -2  -1  12       15.92       14.69      1.96 o 
  -1  -1  12        2.78        3.02      1.78 o 
   0  -1  12       77.13       72.09      3.38 o 
   1  -1  12       13.46       11.44      3.26 o 
   2  -1  12       16.71       19.78      4.71 o 
   3  -1  12      131.40      129.40      5.92 o 
   4  -1  12       21.16       20.60      2.94 o 
   5  -1  12       16.36       16.84      1.43 o 
   6  -1  12       11.98       12.20      2.38 o 
   7  -1  12       14.80       12.48      3.98 o 
   8  -1  12       67.92       63.57      8.25 o 
  -3   0  12       94.22      105.55      4.18 o 
  -2   0  12        0.02        0.91      1.17 o 
  -1   0  12      178.99      166.59      7.18 o 
   0   0  12       25.27       20.70      2.06 o 
   1   0  12       23.75       21.06      3.33 o 
   2   0  12       17.01       19.13      2.59 o 
   3   0  12       14.76       19.10      2.54 o 
   4   0  12      263.77      264.86      6.31 o 
   5   0  12       58.28       58.75      2.85 o 
   6   0  12       15.43       13.12      1.40 o 
   7   0  12       99.25       93.51      9.63 o 
   8   0  12        1.01        0.11      1.58 o 
  -3   1  12       41.30       37.76      2.69 o 
  -2   1  12       27.18       18.88      2.08 o 
  -1   1  12      143.51      141.73      6.51 o 
   0   1  12       57.69       52.88      3.17 o 
   1   1  12        0.25        0.14      1.20 o 
   2   1  12       26.87       21.46      2.63 o 
   3   1  12        1.38       -0.22      1.14 o 
   4   1  12       97.00       92.30      3.51 o 
   5   1  12       15.09       14.62      2.10 o 
   6   1  12       10.23        9.52      2.81 o 
   7   1  12        4.92        5.45      1.28 o 
   8   1  12        1.33       -0.23      1.53 o 
  -3   2  12        9.92       11.82      1.87 o 
  -2   2  12        4.81        7.83      1.95 o 
  -1   2  12       14.59       20.50      2.03 o 
   0   2  12      479.78      479.15      9.48 o 
   1   2  12        1.03       -0.79      0.79 o 
   2   2  12       88.77       86.54      4.48 o 
   3   2  12        6.09        7.60      1.81 o 
   4   2  12        0.38        0.57      0.87 o 
   5   2  12       40.50       45.87      2.80 o 
   6   2  12        0.59        0.46      0.94 o 
   7   2  12       21.02       26.41      3.91 o 
   8   2  12        0.06       -0.78      0.78 o 
  -3   3  12        1.41        2.60      1.74 o 
  -2   3  12        3.64        1.51      1.09 o 
  -1   3  12      145.37      142.55      5.29 o 
   0   3  12       31.83       32.58      2.46 o 
   1   3  12       20.74       22.28      2.10 o 
   2   3  12      254.57      233.27      8.54 o 
   3   3  12       35.61       39.18      3.31 o 
   4   3  12        0.16        0.51      0.84 o 
   5   3  12       28.55       31.48      2.40 o 
   6   3  12       87.72       86.99      3.47 o 
   7   3  12       25.89       29.38      2.63 o 
   8   3  12       40.01       39.76      3.13 o 
  -3   4  12       46.75       41.86      4.56 o 
  -2   4  12       25.20       26.80      2.22 o 
  -1   4  12        9.96        6.35      1.15 o 
   0   4  12        5.67        7.55      1.60 o 
   1   4  12        4.58        3.44      1.44 o 
   2   4  12       60.78       61.42      6.59 o 
   3   4  12      214.38      211.09      6.83 o 
   4   4  12      164.57      160.52      4.72 o 
   5   4  12       56.85       58.15      3.23 o 
   6   4  12       70.27       75.46      4.09 o 
   7   4  12        0.27       -0.62      0.79 o 
   8   4  12       35.17       36.99      5.94 o 
  -2   5  12       11.22       14.45      2.48 o 
  -1   5  12        8.49       10.77      1.13 o 
   0   5  12       31.16       28.90      2.06 o 
   1   5  12       32.76       30.08      3.55 o 
   2   5  12      182.44      183.63      7.96 o 
   3   5  12      274.88      252.52      9.12 o 
   4   5  12       92.72       87.21      5.14 o 
   5   5  12        4.08        3.76      1.81 o 
   6   5  12       20.46       19.12      2.25 o 
   7   5  12       67.05       69.57      3.98 o 
   8   5  12        0.21       -0.72      0.94 o 
  -1   6  12      167.79      173.03      8.40 o 
   0   6  12        7.07        7.09      2.17 o 
   1   6  12       60.26       64.54      5.14 o 
   2   6  12        5.15        6.37      1.74 o 
   3   6  12        8.75       14.48      2.32 o 
   4   6  12        0.26        0.32      0.96 o 
   5   6  12      152.85      146.22      8.04 o 
   6   6  12      102.37      111.72     10.28 o 
   7   6  12        1.54       -0.35      1.04 o 
   0   7  12       79.49       93.83      6.23 o 
   1   7  12       73.76       83.40      5.94 o 
   2   7  12       61.44       59.19      2.89 o 
   3   7  12       58.26       62.84      3.76 o 
   4   7  12        4.33        1.59      1.30 o 
   5   7  12       51.96       56.19     10.43 o 
   6   7  12       39.04       44.82      3.36 o 
   2   8  12       59.48       61.25      6.08 o 
   3   8  12        1.17        1.59      1.01 o 
   4   8  12       21.37       22.15      2.61 o 
   0  -2  13        3.43        4.73      1.93 o 
   1  -2  13       23.84       19.46      5.36 o 
   2  -2  13        2.81        3.91      3.91 o 
   3  -2  13      141.55      148.00     14.41 o 
   4  -2  13        1.48        1.49      1.74 o 
   5  -2  13       10.12       12.17      3.69 o 
  -1  -1  13      111.35      134.34      4.88 o 
   0  -1  13        2.82        0.62      1.45 o 
   1  -1  13       15.59       18.08      2.74 o 
   2  -1  13       18.50       21.79      3.40 o 
   3  -1  13       22.31       24.52      2.68 o 
   4  -1  13        0.00       -0.57      0.95 o 
   5  -1  13        0.57       -0.33      0.76 o 
   6  -1  13       45.49       33.70      3.83 o 
  -1   0  13       42.04       49.98      3.83 o 
   0   0  13        0.27        0.76      1.22 o 
   1   0  13      241.49      257.49     18.10 o 
   2   0  13        1.39        1.61      2.82 o 
   3   0  13       82.08       81.40      3.86 o 
   4   0  13        7.50        9.45      1.90 o 
   5   0  13        0.08        0.87      0.96 o 
   6   0  13       13.39       19.31      1.67 o 
   7   0  13        7.34        6.52      3.62 o 
  -2   1  13       10.46       10.29      1.76 o 
  -1   1  13       10.71        9.54      1.61 o 
   0   1  13        7.57       10.97      1.78 o 
   1   1  13        5.53        3.39      2.39 o 
   2   1  13       85.26       99.96      5.08 o 
   3   1  13      113.44      102.87      5.16 o 
   4   1  13       11.70        8.72      1.43 o 
   5   1  13        0.05        0.54      1.07 o 
   6   1  13        2.58        3.08      3.11 o 
   7   1  13        1.55        0.47      0.96 o 
  -2   2  13        8.59       14.55      3.26 o 
  -1   2  13        7.00        8.83      1.48 o 
   0   2  13       22.45       29.92      2.46 o 
   1   2  13       18.57       19.47      2.97 o 
   2   2  13      114.69      129.26      5.50 o 
   3   2  13       34.91       41.92      3.66 o 
   4   2  13      108.97      112.09      5.23 o 
   5   2  13       18.98       19.83      2.05 o 
   6   2  13       14.26       13.75      2.14 o 
   7   2  13        0.06        1.34      1.15 o 
  -1   3  13      111.27      125.99      5.36 o 
   0   3  13       25.67       27.26      2.33 o 
   1   3  13       18.18       19.74      2.45 o 
   2   3  13        0.06       -1.08      1.45 o 
   3   3  13       28.07       32.79      6.81 o 
   4   3  13        0.64        2.20      1.10 o 
   5   3  13       21.04       24.97      2.85 o 
   6   3  13       19.55       24.46      2.53 o 
   7   3  13        0.05       -0.51      0.90 o 
  -1   4  13        0.08        1.07      1.10 o 
   0   4  13       72.89       65.37      3.66 o 
   1   4  13        4.89        5.88      1.95 o 
   2   4  13       18.59       21.52      2.61 o 
   3   4  13       12.32       10.75      2.06 o 
   4   4  13      163.29      181.16      5.46 o 
   5   4  13      138.52      139.74      8.15 o 
   6   4  13       59.38       62.53      3.26 o 
   7   4  13       77.53       92.51      5.43 o 
   0   5  13       34.33       37.09      4.92 o 
   1   5  13      205.80      214.59      7.82 o 
   2   5  13       55.73       51.11      3.76 o 
   3   5  13       32.73       38.37      3.76 o 
   4   5  13       63.27       54.39      3.67 o 
   5   5  13       93.59       93.59      4.23 o 
   6   5  13      211.14      213.79      6.70 o 
   1   6  13        0.43        0.29      1.01 o 
   2   6  13       71.69       83.69      4.63 o 
   3   6  13       15.63       18.82      2.75 o 
   4   6  13       64.60       71.40      3.80 o 
   5   6  13        6.00        6.46      4.27 o 
   2   0  14        6.72        3.68      3.26 o 
   3   0  14       43.36       47.00      6.81 o 
   1   1  14       84.57       83.46      9.56 o 
   2   1  14       20.42       26.52      3.16 o 
   3   1  14        7.28        6.41      2.06 o 
   4   1  14       84.32       87.19      6.04 o 
   1   2  14       18.05       16.79      2.61 o 
   2   2  14       16.13       13.94      2.45 o 
   3   2  14        1.37        2.04      1.48 o 
   4   2  14       28.65       25.94      3.86 o 
   5   2  14        0.87        0.56      1.04 o 
   1   3  14        0.56       -0.04      2.82 o 
   2   3  14        9.86       12.61      3.62 o 
   3   3  14       16.34       19.06      2.79 o 
   4   3  14       15.31       19.06      2.13 o 
   5   3  14        9.11        8.48      1.58 o 
   2   4  14        0.02       -1.72      3.91 o 
   3   4  14      115.50      129.74      5.86 o 
   4   4  14       48.29       49.28      3.30 o 
                                                 
